# Supplementary material for: PLAIG: Protein–Ligand Binding Affinity Prediction Using a Novel Interaction-Based Graph Neural Network Framework
Source: ACS Bio Med Chem Au. 2025 Apr 29;5(3):447–63. doi: 10.1021/acsbiomedchemau.5c00053 (PMC12183606; doi:10.1021/acsbiomedchemau.5c00053)
Supplement: Supplementary file 1 [file bg5c00053_si_002.zip]

Archive with 5 entries (4 files):
- Supporting Information/
- Supporting Information/FigureS5.zip
- Supporting Information/FigureS6.zip
- Supporting Information/Supporting Information.docx
- Supporting Information/TableS2.xlsx
