# Supplementary material for: PLAIG: Protein–Ligand Binding Affinity Prediction Using a Novel Interaction-Based Graph Neural Network Framework
Source: ACS Bio Med Chem Au. 2025 Apr 29;5(3):447–63. doi: 10.1021/acsbiomedchemau.5c00053 (PMC12183606; doi:10.1021/acsbiomedchemau.5c00053)
Supplement: Supplementary file 1 [file bg5c00053_si_002.zip › Supporting Information/TableS2.xlsx]

## Sheet: AA2AR
Receptor	Ligand	Predicted Affinity (-log(Kd/Ki))	Predicted Affinity (uM)
AA2AR	ZINC000000038333	7.67864	0.0209586
AA2AR	ZINC000000056974	7.62631	0.0236423
AA2AR	ZINC000000024554	7.42822	0.0373059
AA2AR	ZINC000000055932	7.93785	0.0115384
AA2AR	ZINC000000194540	6.19702	0.635296
AA2AR	ZINC000000049137	7.56788	0.0270469
AA2AR	ZINC000000000348	5.61002	2.45458
AA2AR	ZINC000000094166	5.20016	6.3073
AA2AR	ZINC000000049203	7.64305	0.0227482
AA2AR	ZINC000000072874	6.89565	0.12716
AA2AR	ZINC000000376753	6.06207	0.866821
AA2AR	ZINC000000018712	6.84642	0.142422
AA2AR	ZINC000000118001	8.08439	0.00823391
AA2AR	ZINC000000002913	5.77888	1.66386
AA2AR	ZINC000000073775	7.66674	0.0215407
AA2AR	ZINC000000078743	7.57639	0.0265222
AA2AR	ZINC000000006787	7.0799	0.0831963
AA2AR	ZINC000000051049	7.11107	0.0774338
AA2AR	ZINC000000042067	7.94778	0.0112777
AA2AR	ZINC000000711294	6.50381	0.313466
AA2AR	ZINC000000095654	6.84211	0.143844
AA2AR	ZINC000000038980	7.28226	0.0522087
AA2AR	ZINC000000076754	6.18465	0.653655
AA2AR	ZINC000000031465	6.95763	0.110248
AA2AR	ZINC000000002007	6.60706	0.247136
AA2AR	ZINC000000169025	6.12287	0.753582
AA2AR	ZINC000000055477	6.02919	0.934996
AA2AR	ZINC000000030532	5.85848	1.38521
AA2AR	ZINC000000092111	7.25941	0.0550294
AA2AR	ZINC000000054070	8.13324	0.007358
AA2AR	ZINC000000055285	7.83902	0.0144869
AA2AR	ZINC000000055238	7.75666	0.0175123
AA2AR	ZINC000000671454	7.56694	0.0271059
AA2AR	ZINC000000029365	6.35226	0.444362
AA2AR	ZINC000000002225	6.3408	0.456246
AA2AR	ZINC000000079987	6.89704	0.126754
AA2AR	ZINC000000841414	7.3098	0.0490006
AA2AR	ZINC000000029170	8.00816	0.00981376
AA2AR	ZINC000000158674	4.79916	15.8796
AA2AR	ZINC000000065100	7.14342	0.0718746
AA2AR	ZINC000000053788	7.16626	0.0681929
AA2AR	ZINC000000428301	8.07302	0.00845245
AA2AR	ZINC000000044368	7.93237	0.0116851
AA2AR	ZINC000000062763	6.72764	0.187222
AA2AR	ZINC000000009125	7.59683	0.0253029
AA2AR	ZINC000000125991	6.0901	0.812639
AA2AR	ZINC000000001962	6.74546	0.179695
AA2AR	ZINC000000087370	6.80967	0.154999
AA2AR	ZINC000000028235	6.0191	0.956979
AA2AR	ZINC000000192219	6.76306	0.172561
AA2AR	ZINC000000105885	7.51149	0.0307974
AA2AR	ZINC000000376831	5.41061	3.88496
AA2AR	ZINC000000032956	7.00295	0.0993223
AA2AR	ZINC000000005469	6.99222	0.101808
AA2AR	ZINC000000087599	7.28639	0.0517143
AA2AR	ZINC000000018331	4.94909	11.2438
AA2AR	ZINC000000069901	7.14172	0.0721576
AA2AR	ZINC000000003158	5.89652	1.26905
AA2AR	ZINC000000156028	6.09629	0.801142
AA2AR	ZINC000000657247	6.3568	0.439744
AA2AR	ZINC000000375499	7.15456	0.0700545
AA2AR	ZINC000000051503	6.04538	0.900784
AA2AR	ZINC000000576956	5.15656	6.9734
AA2AR	ZINC000000069700	8.89381	0.00127699
AA2AR	ZINC000000038923	6.64337	0.227315
AA2AR	ZINC000000112254	7.24981	0.0562593
AA2AR	ZINC000000693786	7.7463	0.0179347
AA2AR	ZINC000000076418	5.71083	1.94611
AA2AR	ZINC000000076856	6.35165	0.444989
AA2AR	ZINC000000193532	6.59454	0.254364
AA2AR	ZINC000000005108	7.91554	0.0121467
AA2AR	ZINC000000096120	6.67867	0.209569
AA2AR	ZINC000000339439	7.27241	0.0534064
AA2AR	ZINC000001830811	6.93599	0.11588
AA2AR	ZINC000000015754	7.28294	0.0521271
AA2AR	ZINC000000002065	7.61045	0.0245218
AA2AR	ZINC000000041110	7.68221	0.0207868
AA2AR	ZINC000000575814	6.84959	0.141388
AA2AR	ZINC000000631201	6.58425	0.260467
AA2AR	ZINC000000002866	7.89701	0.0126762
AA2AR	ZINC000000036898	7.38868	0.0408623
AA2AR	ZINC000000063941	7.33181	0.0465785
AA2AR	ZINC000000110174	6.72468	0.188504
AA2AR	ZINC000000187665	7.90953	0.0123161
AA2AR	ZINC000000058227	6.88046	0.131685
AA2AR	ZINC000000001501	6.67497	0.211361
AA2AR	ZINC000000062223	5.99905	1.00219
AA2AR	ZINC000000008662	6.85652	0.139149
AA2AR	ZINC000000581976	8.33312	0.00464382
AA2AR	ZINC000000015679	5.5427	2.86616
AA2AR	ZINC000000165278	6.60933	0.245853
AA2AR	ZINC000000442862	6.49092	0.322908
AA2AR	ZINC000000001189	5.27566	5.30082
AA2AR	ZINC000000032963	7.4107	0.0388419
AA2AR	ZINC000000068383	5.4888	3.24485
AA2AR	ZINC000000000340	7.81818	0.0151991
AA2AR	ZINC000000130245	7.01911	0.095695
AA2AR	ZINC000000053934	6.46455	0.343125
AA2AR	ZINC000000139064	7.08268	0.0826642
AA2AR	ZINC000000085304	6.97992	0.104732
AA2AR	ZINC000000052956	8.16499	0.00683925
AA2AR	ZINC000000033245	5.48429	3.27879
AA2AR	ZINC000000130997	6.36298	0.433529
AA2AR	ZINC000000000503	6.32834	0.469522
AA2AR	ZINC000000057151	6.4499	0.354894
AA2AR	ZINC000000035206	5.45097	3.54021
AA2AR	ZINC000000159015	5.11386	7.69381
AA2AR	ZINC000000125255	5.96108	1.09376
AA2AR	ZINC000000013800	7.03816	0.0915889
AA2AR	ZINC000000188329	7.21234	0.0613281
AA2AR	ZINC000000032149	6.99525	0.101099
AA2AR	ZINC000000039712	6.96302	0.108888
AA2AR	ZINC000000015471	6.49476	0.320067
AA2AR	ZINC000000033992	7.7174	0.0191692
AA2AR	ZINC000000142780	8.25562	0.00555112
AA2AR	ZINC000000050640	6.56631	0.271451
AA2AR	ZINC000000156650	4.91997	12.0234
AA2AR	ZINC000000021789	5.54264	2.86655
AA2AR	ZINC000000062952	5.73834	1.82665
AA2AR	ZINC000000011162	6.94424	0.113701
AA2AR	ZINC000000280208	5.98728	1.02971
AA2AR	ZINC000000039697	6.02182	0.950996
AA2AR	ZINC000000053966	6.42994	0.371583
AA2AR	ZINC000000208885	7.17759	0.0664376
AA2AR	ZINC000000058332	7.5904	0.0256804
AA2AR	ZINC000000337828	5.90775	1.23666
AA2AR	ZINC000000038177	7.59265	0.0255476
AA2AR	ZINC000000033435	6.60039	0.250963
AA2AR	ZINC000000021911	8.27998	0.00524826
AA2AR	ZINC000000138013	7.23507	0.0582005
AA2AR	ZINC000000029787	6.9302	0.117435
AA2AR	ZINC000000134008	7.46808	0.0340348
AA2AR	ZINC000000049689	5.81979	1.51431
AA2AR	ZINC000000103070	7.03881	0.0914515
AA2AR	ZINC000000031399	4.87727	13.2657
AA2AR	ZINC000000115833	6.50165	0.315029
AA2AR	ZINC000000025792	6.83088	0.14761
AA2AR	ZINC000000018263	6.84966	0.141365
AA2AR	ZINC000000041972	7.27071	0.053615
AA2AR	ZINC000000002435	6.03683	0.918698
AA2AR	ZINC000000036072	7.82972	0.0148006
AA2AR	ZINC000000080729	6.71425	0.193084
AA2AR	ZINC000000029163	5.97163	1.06751
AA2AR	ZINC000000051712	5.95941	1.09796
AA2AR	ZINC000000213869	5.9025	1.25171
AA2AR	ZINC000000085089	5.02151	9.51681
AA2AR	ZINC000000076010	7.32688	0.047111
AA2AR	ZINC000000089501	6.72252	0.189442
AA2AR	ZINC000000043002	8.27041	0.0053652
AA2AR	ZINC000000048021	6.59054	0.256719
AA2AR	ZINC000000033554	6.85867	0.138463
AA2AR	ZINC000000165813	5.48134	3.30108
AA2AR	ZINC000000078714	6.9479	0.112744
AA2AR	ZINC000000040707	6.57342	0.267044
AA2AR	ZINC000000065544	7.78594	0.0163705
AA2AR	ZINC000000034217	7.00608	0.0986098
AA2AR	ZINC000000052534	6.0102	0.976785
AA2AR	ZINC000000023995	6.892	0.128234
AA2AR	ZINC000000047301	7.03113	0.093082
AA2AR	ZINC000000037927	7.07181	0.08476
AA2AR	ZINC000000053804	7.79072	0.0161914
AA2AR	ZINC000000031289	7.63602	0.0231198
AA2AR	ZINC000000039679	5.92019	1.20173
AA2AR	ZINC000000102157	7.88384	0.0130666
AA2AR	ZINC000000051428	6.61415	0.243134
AA2AR	ZINC000000048742	6.25549	0.555277
AA2AR	ZINC000000069134	6.96381	0.10869
AA2AR	ZINC000000032772	7.50352	0.0313676
AA2AR	ZINC000000037183	6.82609	0.149249
AA2AR	ZINC000000309437	7.08956	0.0813647
AA2AR	ZINC000000000316	5.70906	1.95407
AA2AR	ZINC000000008066	5.07256	8.46131
AA2AR	ZINC000000020936	7.55641	0.0277712
AA2AR	ZINC000000043144	7.36098	0.0435533
AA2AR	ZINC000000058069	7.02434	0.0945498
AA2AR	ZINC000000381309	7.56142	0.0274524
AA2AR	ZINC000000049964	6.63668	0.230842
AA2AR	ZINC000000033972	5.38565	4.11484
AA2AR	ZINC000000019458	7.37422	0.0422454
AA2AR	ZINC000000051297	6.88971	0.128912
AA2AR	ZINC000000000869	4.70223	19.8503
AA2AR	ZINC000000102100	7.15051	0.070712
AA2AR	ZINC000000046136	8.07139	0.00848424
AA2AR	ZINC000000781518	5.77476	1.67971
AA2AR	ZINC000000009313	6.67856	0.209622
AA2AR	ZINC000000129771	7.50154	0.0315112
AA2AR	ZINC000000095386	8.12336	0.00752737
AA2AR	ZINC000000196353	8.2872	0.00516179
AA2AR	ZINC000000119677	4.8756	13.3169
AA2AR	ZINC000000046826	8.08876	0.00815164
AA2AR	ZINC000000056300	4.37968	41.7174
AA2AR	ZINC000000001022	7.22064	0.0601668
AA2AR	ZINC000000156816	7.51096	0.0308349
AA2AR	ZINC000000107107	7.28147	0.0523038
AA2AR	ZINC000000032050	5.75002	1.77821
AA2AR	ZINC000000029179	6.27885	0.526205
AA2AR	ZINC000000099825	7.54123	0.0287588
AA2AR	ZINC000000236148	6.03492	0.922731
AA2AR	ZINC000000101294	6.95723	0.110349
AA2AR	ZINC000000004841	5.81528	1.53009
AA2AR	ZINC000000025913	6.57816	0.264142
AA2AR	ZINC000000010479	7.78204	0.0165182
AA2AR	ZINC000000052013	6.75096	0.177437
AA2AR	ZINC000000047304	7.39398	0.040366
AA2AR	ZINC000000928657	7.70787	0.0195941
AA2AR	ZINC000000008492	5.65418	2.21729
AA2AR	ZINC000000053232	7.2409	0.0574253
AA2AR	ZINC000000035814	5.95523	1.10859
AA2AR	ZINC000000002203	8.34242	0.00454548
AA2AR	ZINC000000001882	7.16985	0.0676313
AA2AR	ZINC000000602599	7.94855	0.0112577
AA2AR	ZINC000000044363	5.90297	1.25035
AA2AR	ZINC000000014988	6.38706	0.410145
AA2AR	ZINC000000000504	7.40718	0.039158
AA2AR	ZINC000000031551	6.34897	0.447741
AA2AR	ZINC000000008637	8.52028	0.00301797
AA2AR	ZINC000000072939	6.30108	0.499947
AA2AR	ZINC000000126133	6.8464	0.142428
AA2AR	ZINC000000030222	5.11974	7.59027
AA2AR	ZINC000000588890	6.14338	0.718816
AA2AR	ZINC000000088401	6.67841	0.209697
AA2AR	ZINC000000040636	6.04757	0.896252
AA2AR	ZINC000000049854	6.81837	0.151924
AA2AR	ZINC000000002115	5.49754	3.18025
AA2AR	ZINC000000002416	5.87276	1.34043
AA2AR	ZINC000000029586	6.54141	0.287469
AA2AR	ZINC000000072785	5.716	1.92309
AA2AR	ZINC000000032376	6.83659	0.145685
AA2AR	ZINC000000040949	7.086	0.0820361
AA2AR	ZINC000000050628	8.05395	0.00883177
AA2AR	ZINC000000033593	6.34614	0.450674
AA2AR	ZINC000000417941	6.75843	0.17441
AA2AR	ZINC000000029503	6.9326	0.116789
AA2AR	ZINC000000106938	6.73834	0.182666
AA2AR	ZINC000000114894	7.83121	0.01475
AA2AR	ZINC000000054519	8.0923	0.00808531
AA2AR	ZINC000000028302	6.0774	0.836758
AA2AR	ZINC000000118337	4.13119	73.9287
AA2AR	ZINC000000076526	6.17289	0.671603
AA2AR	ZINC000000163948	4.85283	14.0338
AA2AR	ZINC000000056338	7.87065	0.0134696
AA2AR	ZINC000000119654	6.03824	0.915712
AA2AR	ZINC000000603748	8.48004	0.00331099
AA2AR	ZINC000000116008	7.47216	0.0337162
AA2AR	ZINC000000139914	7.5926	0.0255504
AA2AR	ZINC000000050188	5.00804	9.81649
AA2AR	ZINC000000343688	7.56827	0.0270231
AA2AR	ZINC000000002261	7.36526	0.0431263
AA2AR	ZINC000000005710	5.47216	3.37164
AA2AR	ZINC000000282566	5.45335	3.52089
AA2AR	ZINC000000051418	5.52249	3.00272
AA2AR	ZINC000000017887	6.70438	0.197525
AA2AR	ZINC000000026876	7.33943	0.0457691
AA2AR	ZINC000000118418	7.58041	0.0262779
AA2AR	ZINC000000032650	7.99576	0.0100981
AA2AR	CHEMBL196258	8.05829	0.00874404
AA2AR	ZINC000000051500	7.03049	0.0932192
AA2AR	ZINC000000181425	6.83459	0.146357
AA2AR	ZINC000000108176	7.42154	0.0378847
AA2AR	ZINC000000044344	6.67791	0.209939
AA2AR	ZINC000000037945	6.63417	0.232185
AA2AR	ZINC000000592822	7.2775	0.0527841
AA2AR	ZINC000000023808	6.25422	0.556904
AA2AR	ZINC000000145064	5.38007	4.16802
AA2AR	ZINC000000033155	7.20489	0.0623898
AA2AR	ZINC000000013143	6.66257	0.217486
AA2AR	ZINC000000424570	7.41224	0.0387039
AA2AR	ZINC000000389309	5.02326	9.47841
AA2AR	ZINC000000067184	7.60966	0.0245663
AA2AR	ZINC000000066097	5.85814	1.3863
AA2AR	ZINC000000039779	6.0613	0.868363
AA2AR	ZINC000000356583	4.74918	17.8163
AA2AR	CHEMBL220445	7.00105	0.099759
AA2AR	ZINC000000029036	7.74313	0.0180663
AA2AR	ZINC000000591635	6.97002	0.107147
AA2AR	ZINC000000195689	7.49435	0.032037
AA2AR	ZINC000000068318	7.29468	0.0507368
AA2AR	ZINC000000063132	6.62531	0.236967
AA2AR	CHEMBL77279	7.94004	0.0114804
AA2AR	ZINC000000034781	7.37675	0.0420005
AA2AR	ZINC000000023800	5.34341	4.53513
AA2AR	ZINC000000048011	7.14325	0.0719038
AA2AR	ZINC000000299610	5.64347	2.27261
AA2AR	ZINC000000038103	6.53389	0.292488
AA2AR	ZINC000000114396	7.32769	0.0470232
AA2AR	ZINC000000057418	6.53582	0.291191
AA2AR	ZINC000000053743	7.04197	0.0907888
AA2AR	CHEMBL181981	7.78101	0.0165574
AA2AR	ZINC000000046861	7.27941	0.0525519
AA2AR	ZINC000000046712	7.50939	0.0309462
AA2AR	ZINC000000030415	6.81018	0.154819
AA2AR	ZINC000000033483	6.91199	0.122465
AA2AR	ZINC000000026685	8.76616	0.00171332
AA2AR	ZINC000000111062	6.7149	0.192796
AA2AR	ZINC000000044893	7.57	0.0269153
AA2AR	ZINC000000001098	6.24365	0.570621
AA2AR	ZINC000000037476	8.4569	0.00349217
AA2AR	ZINC000000006363	8.11482	0.00767678
AA2AR	ZINC000000000287	6.73771	0.182934
AA2AR	ZINC000000009288	6.54808	0.283085
AA2AR	ZINC000000001052	6.77106	0.169411
AA2AR	ZINC000000064050	6.85894	0.138375
AA2AR	ZINC000000597477	7.93678	0.0115671
AA2AR	ZINC000000074371	6.68039	0.208742
AA2AR	CHEMBL177330	7.32944	0.0468342
AA2AR	ZINC000000032330	5.24401	5.70146
AA2AR	ZINC000000034767	8.02425	0.00945685
AA2AR	ZINC000000466854	6.54467	0.285319
AA2AR	ZINC000000033900	6.53595	0.291106
AA2AR	ZINC000000023542	7.51405	0.030616
AA2AR	ZINC000000038485	6.9772	0.105391
AA2AR	ZINC000000033236	6.18939	0.646565
AA2AR	ZINC000000038236	8.54201	0.0028707
AA2AR	ZINC000000039270	7.37404	0.0422627
AA2AR	ZINC000000172391	7.65866	0.0219451
AA2AR	ZINC000000029685	6.73559	0.183827
AA2AR	ZINC000000034611	7.63126	0.0233742
AA2AR	ZINC000000012507	7.40214	0.0396154
AA2AR	ZINC000000060385	6.96627	0.108075
AA2AR	ZINC000000063335	7.54059	0.0288012
AA2AR	ZINC000000002164	6.43855	0.364289
AA2AR	ZINC000000627738	7.46874	0.0339829
AA2AR	ZINC000000727968	8.82122	0.0015093
AA2AR	ZINC000000024515	7.52286	0.030001
AA2AR	ZINC000000607776	8.2544	0.00556667
AA2AR	ZINC000000215136	7.16562	0.0682932
AA2AR	ZINC000000033745	7.21247	0.0613095
AA2AR	ZINC000000062186	6.56147	0.27449
AA2AR	ZINC000000037555	7.05469	0.0881681
AA2AR	ZINC000000084622	7.52568	0.0298071
AA2AR	ZINC000000316288	7.03977	0.0912487
AA2AR	ZINC000000379454	7.4907	0.0323076
AA2AR	ZINC000000114820	6.11916	0.760053
AA2AR	ZINC000000023436	7.37907	0.0417766
AA2AR	ZINC000000221236	7.19362	0.0640291
AA2AR	ZINC000000033301	6.24867	0.56406
AA2AR	ZINC000000053233	7.70244	0.019841
AA2AR	ZINC000000174457	6.78533	0.163933
AA2AR	ZINC000000036278	7.1338	0.0734844
AA2AR	ZINC000000032973	7.45653	0.0349522
AA2AR	ZINC000000002334	7.74296	0.0180735
AA2AR	ZINC000000053162	6.85671	0.139087
AA2AR	ZINC000000116269	5.99302	1.01619
AA2AR	ZINC000000029877	7.3718	0.0424818
AA2AR	ZINC000000044802	5.6405	2.28822
AA2AR	ZINC000000039702	5.70512	1.97188
AA2AR	ZINC000000370801	6.65963	0.218961
AA2AR	ZINC000000053381	7.34774	0.0449017
AA2AR	ZINC000000024466	5.5253	2.98333
AA2AR	ZINC000000022641	4.74918	17.8165
AA2AR	ZINC000000029611	7.59425	0.0254537
AA2AR	ZINC000000029318	6.85159	0.140738
AA2AR	ZINC000000039881	5.26641	5.41495
AA2AR	ZINC000000060139	7.40929	0.0389685
AA2AR	ZINC000000593091	8.38872	0.00408584
AA2AR	ZINC000000026449	6.50092	0.315556
AA2AR	ZINC000000104992	5.22492	5.95772
AA2AR	ZINC000000039074	6.81339	0.153679
AA2AR	ZINC000000091868	4.5601	27.5362
AA2AR	ZINC000000326213	7.02493	0.0944215
AA2AR	ZINC000000042082	6.05046	0.890303
AA2AR	ZINC000000112482	7.45571	0.0350175
AA2AR	ZINC000000000306	6.67524	0.211233
AA2AR	ZINC000000607986	6.69346	0.202554
AA2AR	ZINC000000052728	7.09872	0.0796681
AA2AR	ZINC000000029791	6.43944	0.363544
AA2AR	ZINC000000056478	5.76262	1.72735
AA2AR	ZINC000000029798	4.96792	10.7665
AA2AR	ZINC000000003130	7.11571	0.0766113
AA2AR	ZINC000000032774	6.72309	0.189194
AA2AR	ZINC000000048721	7.13652	0.0730267
AA2AR	ZINC000000086446	6.65424	0.221697
AA2AR	ZINC000000088052	6.75816	0.174519
AA2AR	ZINC000000051495	7.00962	0.0978103
AA2AR	ZINC000000125631	6.97579	0.105732
AA2AR	ZINC000000001318	6.85865	0.138468
AA2AR	ZINC000000030708	6.13578	0.731506
AA2AR	ZINC000000125197	7.16225	0.0688261
AA2AR	ZINC000000060025	7.94064	0.0114648
AA2AR	ZINC000000643482	7.50006	0.0316184
AA2AR	CHEMBL162666	5.23811	5.77949
AA2AR	ZINC000000033090	8.03302	0.00926777
AA2AR	ZINC000000054551	6.99892	0.100248
AA2AR	ZINC000000030041	5.08141	8.29064
AA2AR	ZINC000000077230	6.19155	0.643353
AA2AR	ZINC000000062544	6.37018	0.426402
AA2AR	ZINC000000028895	7.75876	0.0174276
AA2AR	ZINC000000387699	7.3771	0.0419665
AA2AR	ZINC000000086885	7.36301	0.0433503
AA2AR	ZINC000000044777	7.30689	0.0493296
AA2AR	ZINC000000117675	7.93118	0.0117172
AA2AR	ZINC000000402644	4.79752	15.9396
AA2AR	ZINC000000091078	6.10374	0.787519
AA2AR	ZINC000000149563	7.11197	0.077274
AA2AR	ZINC000000368462	7.80846	0.015543
AA2AR	ZINC000000090979	8.20798	0.0061947
AA2AR	ZINC000000062594	6.60842	0.246365
AA2AR	ZINC000000024657	6.34692	0.449865
AA2AR	ZINC000000160140	7.43403	0.0368102
AA2AR	ZINC000000203506	7.53643	0.0290783
AA2AR	ZINC000000029391	5.16486	6.84137
AA2AR	ZINC000000039615	5.49332	3.21132
AA2AR	ZINC000000035522	6.74851	0.178439
AA2AR	ZINC000000030751	6.66169	0.217925
AA2AR	ZINC000000009390	6.03474	0.923113
AA2AR	ZINC000000072435	7.94062	0.0114652
AA2AR	ZINC000000008634	7.32081	0.0477735
AA2AR	ZINC000000100613	6.87182	0.134331
AA2AR	ZINC000000009969	8.25898	0.00550827
AA2AR	ZINC000000074829	5.52581	2.97985
AA2AR	ZINC000000034666	7.20092	0.0629624
AA2AR	ZINC000000079732	5.40928	3.89694
AA2AR	ZINC000000000240	5.33467	4.62732
AA2AR	ZINC000000139994	7.39931	0.0398738
AA2AR	ZINC000000000456	6.89855	0.126313
AA2AR	ZINC000000097721	7.08966	0.0813469
AA2AR	ZINC000000442168	6.8857	0.130107
AA2AR	ZINC000000028984	6.81497	0.15312
AA2AR	ZINC000000094079	7.3196	0.0479069
AA2AR	ZINC000000193679	6.19293	0.64131
AA2AR	ZINC000000049172	7.30875	0.0491194
AA2AR	ZINC000000074854	8.04785	0.00895667
AA2AR	ZINC000000025891	5.38664	4.10545
AA2AR	ZINC000000068549	7.84531	0.0142789
AA2AR	ZINC000000036382	7.67579	0.0210967
AA2AR	ZINC000000047418	6.71107	0.194503
AA2AR	ZINC000000623423	6.02052	0.953854
AA2AR	ZINC000000034013	6.34986	0.446825
AA2AR	ZINC000000001640	5.83607	1.45859
AA2AR	ZINC000000462106	7.5179	0.0303462
AA2AR	ZINC000000754369	7.30003	0.0501151
AA2AR	ZINC000000069815	7.41365	0.0385791
AA2AR	ZINC000000424862	7.76647	0.0171212
AA2AR	ZINC000000622954	8.14496	0.00716211
AA2AR	ZINC000000006296	6.08917	0.814389
AA2AR	ZINC000000004091	7.89579	0.0127119
AA2AR	ZINC000000034199	8.00939	0.00978607
AA2AR	ZINC000000047067	6.95049	0.112076
AA2AR	ZINC000000222774	4.70326	19.8036
AA2AR	ZINC000000005081	7.92635	0.0118482
AA2AR	ZINC000000036653	5.57367	2.6689
AA2AR	ZINC000000054155	6.20381	0.625445
AA2AR	ZINC000000566201	7.28865	0.0514461
AA2AR	ZINC000000101968	8.10655	0.00782444
AA2AR	ZINC000000031230	3.5143	305.986
AA2AR	ZINC000000038140	7.49166	0.032236
AA2AR	ZINC000000003776	5.3049	4.95562
AA2AR	ZINC000000003180	6.59518	0.253994
AA2AR	ZINC000000049187	7.43572	0.0366676
AA2AR	ZINC000000032687	7.47441	0.0335418
AA2AR	ZINC000000057975	8.03521	0.0092213
AA2AR	ZINC000000029888	6.50125	0.315315
AA2AR	ZINC000002270423	7.44593	0.035815
AA2AR	ZINC000000138594	7.24453	0.056947
AA2AR	ZINC000000136666	6.60277	0.249594
AA2AR	ZINC000000033671	7.38576	0.0411377
AA2AR	ZINC000000057174	5.6085	2.46321
AA2AR	ZINC000000031423	4.85022	14.1182
AA2AR	ZINC000000189846	5.94712	1.1295
AA2AR	ZINC000000224817	7.49823	0.0317522
AA2AR	ZINC000000154607	5.20418	6.24915
AA2AR	ZINC000000087246	7.07447	0.0842417
AA2AR	ZINC000000040256	6.81264	0.153944
AA2AR	ZINC000000080945	7.18584	0.0651863
AA2AR	ZINC000000034174	5.78005	1.65939
AA2AR	ZINC000000014122	6.355	0.441573
AA2AR	ZINC000000000707	5.23162	5.86658
AA2AR	ZINC000000036669	7.23799	0.0578113
AA2AR	ZINC000000051856	6.94091	0.114575
AA2AR	ZINC000000003560	6.35243	0.444188
AA2AR	ZINC000000028234	5.57441	2.66436
AA2AR	ZINC000000082392	7.01063	0.0975832
AA2AR	ZINC000000004785	5.22114	6.00985
AA2AR	ZINC000000063644	7.08408	0.0823981
AA2AR	ZINC000000021552	7.96032	0.0109567
AA2AR	ZINC000000045449	6.19766	0.63437
AA2AR	ZINC000000038712	5.82121	1.50935
AA2AR	ZINC000000089979	6.81778	0.152133
AA2AR	ZINC000000034673	6.58617	0.259314
AA2AR	ZINC000000661201	7.78408	0.0164407
AA2AR	ZINC000000035258	7.07644	0.0838608
AA2AR	ZINC000000030052	6.81793	0.152078
AA2AR	ZINC000000032794	6.26918	0.538047
AA2AR	ZINC000000006000	7.74766	0.017879
AA2AR	ZINC000000389287	6.69214	0.203172
AA2AR	ZINC000000041485	6.9921	0.101836
AA2AR	ZINC000000020827	6.83579	0.145951
AA2AR	ZINC000000002980	7.20655	0.0621517
AA2AR	ZINC000000024638	6.23693	0.579522
AA2AR	ZINC000000190030	4.82747	14.8776
AA2AR	ZINC000000000932	6.00068	0.998434
AA2AR	ZINC000000043169	5.76564	1.71537
AA2AR	ZINC000000005602	7.21902	0.0603916
AA2AR	ZINC000000037563	5.83869	1.44981
AA2AR	ZINC000000038959	7.54906	0.0282446
AA2AR	ZINC000000094144	7.55852	0.0276362
AA2AR	ZINC000000188958	5.87961	1.31944
AA2AR	ZINC000000179292	6.72375	0.188907
AA2AR	ZINC000000024269	7.4295	0.0371964
AA2AR	ZINC000000084114	7.86816	0.013547
AA2AR	ZINC000000051984	7.55551	0.0278288
AA2AR	ZINC000000136382	4.26513	54.309
AA2AR	ZINC000000033810	5.69424	2.02188
AA2AR	ZINC000000037117	7.66647	0.0215539
AA2AR	ZINC000000003014	6.98419	0.103706
AA2AR	ZINC000000041101	4.36443	43.2085
AA2AR	ZINC000000028304	5.71209	1.94047
AA2AR	ZINC000000045110	7.50998	0.0309045
AA2AR	ZINC000000469730	7.47866	0.0332153
AA2AR	ZINC000000052502	7.89869	0.0126272
AA2AR	ZINC000000040295	7.58228	0.0261649
AA2AR	ZINC000000000882	5.57441	2.66437
AA2AR	ZINC000000033586	7.62759	0.0235729
AA2AR	ZINC000000040602	6.58282	0.261326
AA2AR	ZINC000000174443	6.58476	0.260158
AA2AR	ZINC000000001081	6.88503	0.130307
AA2AR	ZINC000000030268	4.74486	17.9945
AA2AR	ZINC000000064983	5.43898	3.63933
AA2AR	ZINC000000007528	5.19464	6.3879
AA2AR	ZINC000000039523	5.33623	4.61077
AA2AR	ZINC000000033246	6.06486	0.861265
AA2AR	ZINC000000061359	7.54847	0.0282832
AA2AR	ZINC000000354159	7.25659	0.0553871
AA2AR	ZINC000000039476	5.07857	8.34512
AA2AR	ZINC000000027315	5.11766	7.62671
AA2AR	ZINC000000037538	6.17937	0.661659
AA2AR	ZINC000000318308	7.66298	0.0217282
AA2AR	ZINC000000061292	5.89639	1.26945
AA2AR	ZINC000000037713	6.32391	0.474343
AA2AR	ZINC000000614551	7.28833	0.0514839
AA2AR	ZINC000000051812	6.98171	0.104301
AA2AR	ZINC000000036342	6.12356	0.75238
AA2AR	ZINC000000048927	7.58701	0.0258813
AA2AR	ZINC000000001810	6.77986	0.166013
AA2AR	ZINC000000033269	6.73921	0.1823
AA2AR	ZINC000000031327	7.19697	0.0635368
AA2AR	ZINC000000034327	6.8224	0.150522
AA2AR	ZINC000000029951	6.3464	0.450406
AA2AR	ZINC000000038134	8.17813	0.00663544
AA2AR	ZINC000000007280	6.89441	0.127524
AA2AR	ZINC000000237372	7.73067	0.018592
AA2AR	ZINC000000069395	7.17559	0.0667435
AA2AR	ZINC000000043618	5.9154	1.21507
AA2AR	ZINC000000040695	6.28851	0.514629
AA2AR	ZINC000000353597	5.59653	2.53202
AA2AR	ZINC000000086592	7.803	0.0157398
AA2AR	ZINC000000060072	7.96416	0.0108604
AA2AR	ZINC000000049162	7.17682	0.0665551
AA2AR	ZINC000000150060	7.09769	0.0798564
AA2AR	ZINC000000409542	7.44456	0.0359288
AA2AR	ZINC000000046573	7.6437	0.0227146
AA2AR	ZINC000000029028	7.60849	0.0246326
AA2AR	ZINC000000594344	5.28069	5.23972
AA2AR	ZINC000000070736	7.96804	0.0107636
AA2AR	ZINC000000009111	7.26477	0.0543541
AA2AR	ZINC000000287060	5.86465	1.36567
AA2AR	ZINC000000405503	7.17919	0.0661931
AA2AR	ZINC000000038362	7.01936	0.0956398
AA2AR	ZINC000000210163	8.71781	0.00191509
AA2AR	ZINC000000032316	4.75064	17.7565
AA2AR	ZINC000000093725	7.37569	0.0421031
AA2AR	ZINC000000044845	5.62339	2.3802
AA2AR	ZINC000000049181	7.39319	0.0404402
AA2AR	ZINC000000023550	6.53878	0.289215
AA2AR	ZINC000001137093	8.02831	0.00936899
AA2AR	ZINC000000035613	6.24731	0.565832
AA2AR	ZINC000000241850	7.54961	0.0282094
AA2AR	ZINC000000043534	7.89325	0.0127865
AA2AR	ZINC000000035214	7.4523	0.0352935
AA2AR	ZINC000000317172	6.87587	0.133086
AA2AR	ZINC000000183912	6.99167	0.101936
AA2AR	ZINC000000047692	6.62974	0.234566
AA2AR	ZINC000000035234	7.35803	0.0438502
AA2AR	ZINC000000033406	7.0091	0.0979255
AA2AR	ZINC000000021413	5.88945	1.28988
AA2AR	ZINC000000630466	7.58705	0.0258792
AA2AR	ZINC000000027608	6.30543	0.494964
AA2AR	ZINC000000077376	8.03204	0.00928882
AA2AR	ZINC000000044288	7.30178	0.0499133
AA2AR	ZINC000000089355	7.14159	0.0721787
AA2AR	ZINC000000030046	6.69828	0.200317
AA2AR	ZINC000000001385	4.28601	51.7594
AA2AR	ZINC000000041525	6.52235	0.300369
AA2AR	ZINC000000156539	7.26876	0.0538562
AA2AR	ZINC000000077544	6.90077	0.125669
AA2AR	ZINC000000050613	7.34826	0.0448475
AA2AR	ZINC000000032769	7.55261	0.0280148
AA2AR	CHEMBL506250	8.27331	0.00532956
AA2AR	ZINC000000063340	6.68501	0.206531
AA2AR	ZINC000000011114	6.65481	0.221404
AA2AR	ZINC000000002170	7.20664	0.0621382
AA2AR	ZINC000000013140	6.96252	0.109014
AA2AR	ZINC000000004221	4.81542	15.2959
AA2AR	ZINC000000031856	4.6817	20.8111
AA2AR	ZINC000000083147	7.35537	0.0441197
AA2AR	ZINC000000474844	7.95091	0.0111968
AA2AR	ZINC000000054808	7.79664	0.0159722
AA2AR	ZINC000000028945	7.7208	0.0190197
AA2AR	ZINC000000000464	5.23443	5.82869
AA2AR	ZINC000000003880	7.67363	0.0212016
AA2AR	ZINC000000030967	5.34582	4.51003
AA2AR	ZINC000000083110	7.44922	0.0355449
AA2AR	ZINC000000413016	5.97766	1.05277
AA2AR	ZINC000000000907	6.2335	0.584117
AA2AR	ZINC000000028315	5.45691	3.49209
AA2AR	ZINC000000072099	5.70415	1.9763
AA2AR	ZINC000000341843	4.71522	19.2653
AA2AR	ZINC000000062039	6.95457	0.111028
AA2AR	ZINC000000054605	4.91057	12.2866
AA2AR	ZINC000000006300	7.64478	0.0226579
AA2AR	ZINC000000360200	5.89422	1.27579
AA2AR	ZINC000000005437	7.26852	0.053886
AA2AR	ZINC000000000051	5.59542	2.53851
AA2AR	ZINC000000369876	7.28642	0.0517101
AA2AR	ZINC000000152856	7.44023	0.0362882
AA2AR	ZINC000000060831	7.02332	0.0947725
AA2AR	ZINC000000392775	6.97124	0.106845
AA2AR	ZINC000000002174	7.10998	0.0776274
AA2AR	ZINC000000160960	7.42563	0.0375292
AA2AR	ZINC000000029764	5.30782	4.9224
AA2AR	ZINC000000039598	6.96513	0.108361
AA2AR	ZINC000000067519	7.43216	0.0369696
AA2AR	ZINC000000034272	5.73969	1.82099
AA2AR	ZINC000000004574	6.72347	0.189029
AA2AR	ZINC000000601301	7.49498	0.0319902
AA2AR	ZINC000000425248	7.19244	0.0642033
AA2AR	ZINC000000034393	7.12871	0.0743507
AA2AR	ZINC000000038516	6.5255	0.298193
AA2AR	ZINC000001904889	7.74902	0.0178232
AA2AR	ZINC000000086873	5.8131	1.53779
AA2AR	ZINC000000498931	6.94779	0.112773
AA2AR	ZINC000000221344	8.11346	0.0077008
AA2AR	ZINC000000034446	6.65809	0.219739
AA2AR	CHEMBL1093480	8.01728	0.00961002
AA2AR	ZINC000000157101	5.32933	4.68457
AA2AR	ZINC000000041578	6.33164	0.465971
AA2AR	ZINC000000006232	7.95482	0.0110963
AA2AR	ZINC000000074918	7.51879	0.0302836
AA2AR	ZINC000000005293	5.81775	1.52143
AA2AR	ZINC000000058471	7.11894	0.0760439
AA2AR	ZINC000000015951	5.80609	1.56281
AA2AR	ZINC000000050125	5.4512	3.5383
AA2AR	ZINC000000091250	7.72869	0.018677
AA2AR	ZINC000000074994	7.05164	0.0887888
AA2AR	ZINC000000029620	7.00131	0.099699
AA2AR	ZINC000000035828	6.81811	0.152015
AA2AR	ZINC000000054898	7.73406	0.0184475
AA2AR	ZINC000000160017	6.41777	0.382147
AA2AR	ZINC000000052892	5.97518	1.05881
AA2AR	ZINC000000104969	6.83557	0.146027
AA2AR	ZINC000000114648	7.61007	0.0245432
AA2AR	ZINC000000002061	6.35644	0.440114
AA2AR	ZINC000000072067	8.48216	0.00329491
AA2AR	ZINC000000042240	6.8699	0.134928
AA2AR	ZINC000000011347	5.50014	3.16129
AA2AR	ZINC000000004597	5.43765	3.6505
AA2AR	ZINC000000057301	3.93326	116.611
AA2AR	ZINC000000001008	5.71294	1.93667
AA2AR	ZINC000000426890	7.67512	0.0211288
AA2AR	ZINC000000032935	6.84799	0.14191
AA2AR	ZINC000000034769	7.00276	0.099367
AA2AR	ZINC000000038879	7.24439	0.0569647
AA2AR	ZINC000000037376	6.86296	0.137101
AA2AR	ZINC000000106289	7.05621	0.0878592
AA2AR	ZINC000000368264	7.2261	0.0594152
AA2AR	ZINC000000074618	7.14678	0.0713217
AA2AR	ZINC000000115392	5.37324	4.23408
AA2AR	CHEMBL426821	7.51872	0.0302887
AA2AR	ZINC000000033737	7.39336	0.040424
AA2AR	ZINC000000038364	6.37306	0.423585
AA2AR	ZINC000000044744	7.80207	0.0157734
AA2AR	ZINC000000029021	7.14709	0.07127
AA2AR	ZINC000000009590	5.03631	9.19791
AA2AR	ZINC000000033202	6.67162	0.213
AA2AR	ZINC000000063407	6.19299	0.641219
AA2AR	ZINC000000114402	7.333	0.0464519
AA2AR	ZINC000000422539	7.82607	0.0149255
AA2AR	ZINC000000031854	6.6534	0.222128
AA2AR	ZINC000000038268	6.73683	0.183305
AA2AR	ZINC000000150322	6.02051	0.953861
AA2AR	ZINC000000007614	6.18642	0.650995
AA2AR	ZINC000000406622	7.68315	0.0207418
AA2AR	ZINC000000036785	5.42826	3.73026
AA2AR	ZINC000000134248	6.35337	0.443231
AA2AR	ZINC000000036163	6.49427	0.320431
AA2AR	ZINC000000032603	7.91967	0.0120318
AA2AR	ZINC000000061942	5.50197	3.14796
AA2AR	ZINC000000013163	7.24412	0.0570006
AA2AR	ZINC000000001350	3.71886	191.045
AA2AR	ZINC000000058242	8.08004	0.00831688
AA2AR	ZINC000000646878	7.26791	0.0539629
AA2AR	ZINC000000029892	7.36509	0.0431433
AA2AR	ZINC000000051094	6.9083	0.123511
AA2AR	ZINC000000038258	6.89188	0.128269
AA2AR	ZINC000000240402	6.99814	0.100429
AA2AR	ZINC000000068955	5.41843	3.81563
AA2AR	ZINC000000075269	4.91426	12.1826
AA2AR	ZINC000000030671	6.52055	0.301611
AA2AR	ZINC000000029696	7.33703	0.0460229
AA2AR	ZINC000000140594	6.91234	0.122366
AA2AR	ZINC000000035024	8.18166	0.00658174
AA2AR	ZINC000000211983	7.37502	0.042168
AA2AR	ZINC000000065264	7.47292	0.0336577
AA2AR	ZINC000000095093	7.58936	0.0257421
AA2AR	ZINC000000110381	7.48556	0.0326921
AA2AR	ZINC000000093480	7.67871	0.0209549
AA2AR	ZINC000000065458	8.07321	0.00844865
AA2AR	ZINC000000033404	5.17816	6.63502
AA2AR	ZINC000000091383	7.10371	0.0787569
AA2AR	ZINC000000223144	4.90845	12.3466
AA2AR	ZINC000000160600	7.53958	0.0288681
AA2AR	ZINC000000003017	4.4207	37.9577
AA2AR	ZINC000000141395	6.29535	0.506584
AA2AR	ZINC000000209726	7.36508	0.0431444
AA2AR	ZINC000000211227	5.49973	3.16425
AA2AR	ZINC000000075948	7.76665	0.0171138
AA2AR	ZINC000000055693	7.72843	0.0186881
AA2AR	ZINC000000002035	6.7785	0.166535
AA2AR	ZINC000000121402	7.56232	0.0273958
AA2AR	ZINC000000034300	7.57775	0.0264394
AA2AR	ZINC000000072774	7.1373	0.0728951
AA2AR	ZINC000000161548	6.64829	0.224755
AA2AR	ZINC000000084002	5.13816	7.27504
AA2AR	ZINC000000009057	7.10116	0.0792208
AA2AR	ZINC000000014994	5.45651	3.49536
AA2AR	ZINC000000054429	7.25758	0.0552612
AA2AR	ZINC000000032312	5.41184	3.87399
AA2AR	ZINC000000034170	6.45509	0.350682
AA2AR	ZINC000000040899	7.47018	0.03387
AA2AR	ZINC000000029027	7.51147	0.0307986
AA2AR	ZINC000000022072	6.91153	0.122595
AA2AR	ZINC000000001979	5.14847	7.10444
AA2AR	ZINC000000002603	7.23893	0.0576859
AA2AR	ZINC000000159303	8.04724	0.00896931
AA2AR	ZINC000000038669	6.76997	0.169838
AA2AR	ZINC000000066209	7.15413	0.0701247
AA2AR	ZINC000000007322	8.15347	0.00702312
AA2AR	ZINC000000050793	6.25646	0.554041
AA2AR	ZINC000000033373	7.56138	0.0274546
AA2AR	ZINC000000049046	6.26252	0.546366
AA2AR	ZINC000000037421	6.9872	0.10299
AA2AR	ZINC000000032971	7.43431	0.0367869
AA2AR	ZINC000000037233	7.70315	0.0198086
AA2AR	ZINC000000022734	6.04141	0.909054
AA2AR	ZINC000000039699	6.77308	0.168623
AA2AR	ZINC000000039741	5.67052	2.1354
AA2AR	ZINC000000137162	7.33357	0.0463905
AA2AR	ZINC000000094438	6.16473	0.684339
AA2AR	ZINC000000030199	5.63352	2.32529
AA2AR	ZINC000000086530	5.50007	3.16174
AA2AR	ZINC000000190529	4.76837	17.0464
AA2AR	ZINC000000000602	5.16226	6.88247
AA2AR	ZINC000000034755	6.69146	0.203486
AA2AR	CHEMBL92906	8.17141	0.00673887
AA2AR	ZINC000000031867	7.31798	0.0480867
AA2AR	ZINC000000054843	6.60543	0.248066
AA2AR	ZINC000000039079	5.15043	7.07245
AA2AR	ZINC000000055431	7.12602	0.0748129
AA2AR	ZINC000000038434	6.33289	0.464634
AA2AR	ZINC000000029199	7.4064	0.0392287
AA2AR	ZINC000000063433	7.78794	0.0162951
AA2AR	ZINC000000037915	6.42848	0.372842
AA2AR	ZINC000000664065	6.78414	0.164383
AA2AR	ZINC000000414349	7.38689	0.041031
AA2AR	ZINC000000066249	7.37301	0.0423632
AA2AR	ZINC000000066728	8.31138	0.00488228
AA2AR	ZINC000000031374	6.4674	0.340882
AA2AR	ZINC000000186985	7.05845	0.0874085
AA2AR	ZINC000000143183	4.70305	19.8129
AA2AR	ZINC000000032752	6.98682	0.103082
AA2AR	ZINC000000067591	6.72991	0.186248
AA2AR	ZINC000000122027	6.04247	0.906844
AA2AR	CHEMBL256382	7.33121	0.0466429
AA2AR	ZINC000000075919	7.66648	0.0215535
AA2AR	ZINC000000001065	6.92003	0.120218
AA2AR	ZINC000000082709	6.55939	0.27581
AA2AR	ZINC000000000811	6.69989	0.199576
AA2AR	ZINC000000038934	7.29206	0.0510438
AA2AR	ZINC000000705004	5.70696	1.96355
AA2AR	ZINC000000002151	7.36756	0.0428981
AA2AR	ZINC000000412410	6.72509	0.188328
AA2AR	ZINC000000042828	7.48418	0.0327959
AA2AR	ZINC000000005312	6.54147	0.287427
AA2AR	ZINC000000423575	8.17744	0.00664606
AA2AR	ZINC000000014886	6.84436	0.143101
AA2AR	ZINC000000009766	5.02277	9.48911
AA2AR	ZINC000000070925	6.78541	0.163905
AA2AR	ZINC000000036689	6.94883	0.112505
AA2AR	ZINC000000061018	6.77146	0.169254
AA2AR	ZINC000000006344	8.17825	0.0066336
AA2AR	ZINC000000000765	6.18704	0.650072
AA2AR	ZINC000000006937	7.84041	0.0144408
AA2AR	ZINC000000015436	7.27145	0.0535236
AA2AR	ZINC000000007564	7.51868	0.0302917
AA2AR	ZINC000000170478	6.31225	0.487252
AA2AR	ZINC000000011428	6.8863	0.129926
AA2AR	ZINC000000026872	6.98977	0.102382
AA2AR	ZINC000000051485	7.12522	0.0749522
AA2AR	ZINC000000069777	6.75562	0.175543
AA2AR	ZINC000000029470	6.41755	0.382343
AA2AR	ZINC000000055497	7.38283	0.0414165
AA2AR	ZINC000000075699	5.52469	2.98753
AA2AR	ZINC000000057124	7.50201	0.0314768
AA2AR	ZINC000000020124	7.72918	0.0186559
AA2AR	ZINC000000033276	6.97567	0.105763
AA2AR	ZINC000000049571	7.77018	0.0169753
AA2AR	ZINC000000090069	7.59302	0.0255258
AA2AR	ZINC000000039617	5.27806	5.27154
AA2AR	ZINC000000411947	7.07218	0.0846878
AA2AR	ZINC000000033788	7.89458	0.0127473
AA2AR	ZINC000000019037	5.13862	7.26741
AA2AR	ZINC000000028986	5.98748	1.02924
AA2AR	ZINC000000035848	6.49387	0.320723
AA2AR	ZINC000000053528	7.15176	0.0705081
AA2AR	ZINC000000032923	7.26859	0.0538778
AA2AR	ZINC000000544845	6.87712	0.132703
AA2AR	ZINC000000035371	7.10954	0.077707
AA2AR	ZINC000000033374	7.06694	0.0857161
AA2AR	ZINC000000106590	7.27982	0.052502
AA2AR	ZINC000000013626	7.01437	0.0967443
AA2AR	ZINC000000071469	6.10911	0.777839
AA2AR	ZINC000000107921	6.39996	0.398143
AA2AR	ZINC000000038393	7.66838	0.0214596
AA2AR	ZINC000000038785	6.65341	0.222119
AA2AR	ZINC000000416118	7.14703	0.0712807
AA2AR	ZINC000000005218	5.74938	1.78081
AA2AR	ZINC000000044919	7.41472	0.0384844
AA2AR	ZINC000000052548	7.15814	0.0694793
AA2AR	ZINC000000052639	7.07638	0.0838728
AA2AR	ZINC000000412943	7.24957	0.0562896
AA2AR	ZINC000000084993	7.0113	0.0974315
AA2AR	ZINC000000352221	7.57226	0.0267758
AA2AR	ZINC000000428206	7.08967	0.0813457
AA2AR	ZINC000000021500	6.93287	0.116717
AA2AR	ZINC000000062254	7.92657	0.0118421
AA2AR	ZINC000000104859	7.57264	0.0267523
AA2AR	ZINC000000200632	7.77976	0.016605
AA2AR	ZINC000000123006	6.84819	0.141843
AA2AR	ZINC000000037734	6.5595	0.27574
AA2AR	ZINC000000029162	6.15602	0.698195
AA2AR	ZINC000000076794	4.74127	18.1438
AA2AR	ZINC000000081634	7.17319	0.0671133
AA2AR	ZINC000000425914	7.76864	0.0170359
AA2AR	ZINC000000067036	6.19728	0.634924
AA2AR	ZINC000000094961	6.59492	0.254147
AA2AR	ZINC000000073837	7.3782	0.0418604
AA2AR	ZINC000000033943	7.6935	0.0202533
AA2AR	ZINC000000580695	7.25371	0.0557553
AA2AR	ZINC000000365397	6.71129	0.194406
AA2AR	ZINC000000004539	7.40453	0.0393972
AA2AR	ZINC000000033702	6.90636	0.124063
AA2AR	ZINC000000189962	7.83758	0.0145352
AA2AR	ZINC000000007041	6.77298	0.168663
AA2AR	ZINC000000101237	5.04767	8.9604
AA2AR	ZINC000000379091	6.82578	0.149354
AA2AR	ZINC000000081523	7.4542	0.0351402
AA2AR	ZINC000000029517	7.31315	0.0486235
AA2AR	ZINC000000330492	5.08821	8.16185
AA2AR	ZINC000000029349	6.46693	0.341244
AA2AR	ZINC000000181404	7.66743	0.0215065
AA2AR	ZINC000000027165	7.41089	0.0388249
AA2AR	ZINC000000017601	7.47432	0.0335489
AA2AR	ZINC000000111498	5.85141	1.40797
AA2AR	ZINC000000040419	5.73205	1.8533
AA2AR	ZINC000000075966	7.38132	0.0415606
AA2AR	ZINC000000076921	7.3707	0.0425892
AA2AR	ZINC000000117088	6.76056	0.173557
AA2AR	ZINC000000114452	6.71863	0.191147
AA2AR	ZINC000000623772	7.42014	0.0380064
AA2AR	ZINC000000201451	7.42441	0.037635
AA2AR	ZINC000000389623	6.15808	0.694897
AA2AR	ZINC000000097844	7.71747	0.019166
AA2AR	ZINC000000001332	6.99127	0.10203
AA2AR	ZINC000000054944	7.29969	0.0501546
AA2AR	ZINC000000041314	7.36798	0.0428573
AA2AR	CHEMBL274274	7.97591	0.0105704
AA2AR	ZINC000000067588	8.23176	0.0058646
AA2AR	ZINC000000217022	6.73773	0.182923
AA2AR	ZINC000000091537	7.34806	0.0448686
AA2AR	ZINC000000457007	6.61845	0.240741
AA2AR	ZINC000000269375	6.93381	0.116462
AA2AR	ZINC000000203956	6.66629	0.215631
AA2AR	ZINC000000622949	7.30947	0.0490372
AA2AR	ZINC000000002336	6.93743	0.115497
AA2AR	ZINC000000173557	7.26689	0.0540889
AA2AR	ZINC000001130588	8.05984	0.00871284
AA2AR	ZINC000000001766	6.89328	0.127857
AA2AR	ZINC000000228639	4.77922	16.6258
AA2AR	ZINC000000012347	7.50478	0.0312764
AA2AR	ZINC000000083750	7.32794	0.0469964
AA2AR	ZINC000000089170	7.5626	0.0273782
AA2AR	ZINC000000116646	7.58424	0.026047
AA2AR	ZINC000000062170	7.83219	0.0147167
AA2AR	ZINC000000039498	6.26679	0.541018
AA2AR	ZINC000000093836	7.35351	0.0443093
AA2AR	ZINC000000075580	7.61092	0.0244953
AA2AR	ZINC000000102394	6.42771	0.373497
AA2AR	ZINC000000659801	7.81634	0.0152638
AA2AR	ZINC000000105056	5.30413	4.9644
AA2AR	ZINC000000388306	5.54574	2.84616
AA2AR	ZINC000000038522	7.25817	0.0551859
AA2AR	ZINC000000002121	5.59599	2.53518
AA2AR	ZINC000000330513	7.40056	0.0397593
AA2AR	ZINC000000000547	5.9581	1.10128
AA2AR	ZINC000000665116	7.92337	0.0119298
AA2AR	ZINC000000005885	7.81881	0.0151772
AA2AR	ZINC000000083642	7.79457	0.0160484
AA2AR	ZINC000000296069	6.86176	0.137481
AA2AR	ZINC000000168423	6.79458	0.160478
AA2AR	ZINC000000116953	7.8324	0.0147097
AA2AR	ZINC000000045148	7.67145	0.0213084
AA2AR	ZINC000000033984	6.84499	0.142891
AA2AR	ZINC000000070747	7.48775	0.0325275
AA2AR	ZINC000000055566	7.9119	0.012249
AA2AR	ZINC000000040123	5.81372	1.53562
AA2AR	ZINC000000051360	6.32005	0.478571
AA2AR	ZINC000000061847	6.06428	0.862418
AA2AR	ZINC000000003764	6.55237	0.280307
AA2AR	ZINC000000061838	7.68827	0.020499
AA2AR	ZINC000000154438	5.22624	5.93962
AA2AR	ZINC000000059216	7.39839	0.0399586
AA2AR	ZINC000000008885	7.57148	0.0268238
AA2AR	ZINC000000037906	6.96444	0.108533
AA2AR	ZINC000000878783	7.41306	0.0386311
AA2AR	ZINC000000058523	7.58089	0.0262487
AA2AR	ZINC000000032527	5.98494	1.03528
AA2AR	ZINC000000127483	6.57979	0.263156
AA2AR	ZINC000000140599	6.41428	0.385228
AA2AR	ZINC000000086630	7.08144	0.0829014
AA2AR	ZINC000000017809	7.29608	0.0505731
AA2AR	ZINC000000033809	7.05841	0.0874156
AA2AR	ZINC000000027610	6.30266	0.498128
AA2AR	ZINC000000527422	7.54288	0.0286497
AA2AR	ZINC000000043457	6.66669	0.215431
AA2AR	ZINC000000051356	6.92826	0.117962
AA2AR	ZINC000000141549	5.63419	2.32172
AA2AR	ZINC000000031356	7.15488	0.0700033
AA2AR	ZINC000000069761	7.80004	0.0158476
AA2AR	ZINC000000054156	7.12813	0.0744516
AA2AR	ZINC000000622809	4.61262	24.3992
AA2AR	ZINC000000039786	5.55828	2.76516
AA2AR	ZINC000000483644	7.32917	0.0468626
AA2AR	ZINC000000030021	5.73276	1.85029
AA2AR	ZINC000000038774	6.95374	0.111241
AA2AR	ZINC000000176855	7.83849	0.0145047
AA2AR	ZINC000000000850	6.97217	0.106618
AA2AR	ZINC000000045612	7.52682	0.0297293
AA2AR	ZINC000000062744	7.21946	0.0603316
AA2AR	ZINC000000025267	5.86713	1.35791
AA2AR	ZINC000000047733	7.81428	0.0153361
AA2AR	ZINC000000049275	6.42155	0.378838
AA2AR	ZINC000000051919	7.22718	0.0592677
AA2AR	ZINC000000051514	6.33894	0.458202
AA2AR	ZINC000000039394	7.29467	0.0507373
AA2AR	ZINC000000048336	6.86626	0.136064
AA2AR	ZINC000000025797	5.61592	2.42148
AA2AR	ZINC000000030907	6.09916	0.795871
AA2AR	ZINC000000404160	7.39545	0.0402303
AA2AR	ZINC000000048116	7.49898	0.0316975
AA2AR	ZINC000000062422	7.32294	0.0475398
AA2AR	ZINC000000062965	6.62617	0.236502
AA2AR	ZINC000000000007	5.78632	1.63562
AA2AR	ZINC000000051053	7.29572	0.0506152
AA2AR	ZINC000000175713	7.10299	0.0788878
AA2AR	ZINC000000122828	8.11173	0.00773165
AA2AR	ZINC000000052659	7.25667	0.0553773
AA2AR	ZINC000000053229	5.443	3.60579
AA2AR	ZINC000000038580	7.10152	0.0791562
AA2AR	ZINC000000061398	6.33172	0.465888
AA2AR	ZINC000000007312	8.2775	0.00527834
AA2AR	ZINC000000059003	6.75127	0.177308
AA2AR	ZINC000000034315	7.79598	0.0159962
AA2AR	ZINC000000428237	7.04175	0.0908343
AA2AR	ZINC000000426837	8.2009	0.00629646
AA2AR	ZINC000000044289	6.8351	0.146185
AA2AR	ZINC000000043702	6.96338	0.108798
AA2AR	ZINC000000000452	5.9039	1.24766
AA2AR	ZINC000000205969	6.42371	0.376953
AA2AR	ZINC000000066725	6.32178	0.476676
AA2AR	ZINC000000312325	7.99515	0.0101123
AA2AR	ZINC000000042618	6.89949	0.12604
AA2AR	ZINC000000606168	8.73146	0.00185584
AA2AR	ZINC000000039231	7.45508	0.0350684
AA2AR	ZINC000000027320	4.85149	14.077
AA2AR	ZINC000000039605	4.59028	25.6874
AA2AR	ZINC000000125668	7.38013	0.0416742
AA2AR	ZINC000000041003	6.19815	0.633653
AA2AR	ZINC000000048855	7.43918	0.0363765
AA2AR	ZINC000000037040	5.91565	1.21438
AA2AR	CHEMBL426530	7.41478	0.038479
AA2AR	ZINC000000041062	7.68219	0.0207879
AA2AR	ZINC000000155491	7.81349	0.0153642
AA2AR	ZINC000000054480	4.19425	63.9369
AA2AR	ZINC000000118457	7.51105	0.0308284
AA2AR	ZINC000000041116	7.09204	0.0809013
AA2AR	ZINC000000616341	8.11799	0.00762094
AA2AR	ZINC000000042631	7.20259	0.0627206
AA2AR	ZINC000000063846	6.77167	0.169173
AA2AR	ZINC000000495834	7.72031	0.0190412
AA2AR	ZINC000000124699	6.1211	0.756652
AA2AR	ZINC000000389613	4.12083	75.7123
AA2AR	ZINC000000033641	7.41285	0.0386504
AA2AR	ZINC000000001690	6.48489	0.327425
AA2AR	ZINC000000041295	6.89819	0.126417
AA2AR	ZINC000000031535	6.39855	0.39944
AA2AR	ZINC000000120873	7.5681	0.0270336
AA2AR	ZINC000000036797	7.69809	0.0200405
AA2AR	ZINC000000038735	7.27789	0.0527367
AA2AR	ZINC000000028534	7.12286	0.0753598
AA2AR	ZINC000000638150	6.13209	0.737756
AA2AR	ZINC000000032121	7.93436	0.0116316
AA2AR	ZINC000000017096	5.98936	1.0248
AA2AR	ZINC000000069569	7.14604	0.0714425
AA2AR	ZINC000000096225	6.44824	0.356254
AA2AR	ZINC000001438084	8.09049	0.00811911
AA2AR	ZINC000000033499	7.84526	0.0142803
AA2AR	ZINC000000073489	7.16731	0.0680278
AA2AR	ZINC000000043667	4.77082	16.9506
AA2AR	ZINC000000604423	7.3184	0.0480399
AA2AR	ZINC000000087075	4.92675	11.8372
AA2AR	ZINC000000041932	7.51928	0.0302494
AA2AR	ZINC000000245738	6.17543	0.667677
AA2AR	CHEMBL1095695	7.57473	0.0266236
AA2AR	ZINC000000223177	4.41534	38.4288
AA2AR	ZINC000000034387	7.77439	0.0168116
AA2AR	ZINC000000066544	5.59084	2.5654
AA2AR	ZINC000000053445	6.09449	0.80447
AA2AR	ZINC000000039962	6.13339	0.735552
AA2AR	ZINC000000027451	6.1102	0.775896
AA2AR	ZINC000000125959	6.38709	0.410117
AA2AR	ZINC000000033572	7.15834	0.0694476
AA2AR	ZINC000000021695	5.78942	1.62399
AA2AR	ZINC000000466759	6.56993	0.269194
AA2AR	ZINC000000031266	6.8757	0.133138
AA2AR	ZINC000000000044	5.56218	2.74046
AA2AR	ZINC000000117319	7.06328	0.0864403
AA2AR	ZINC000000048767	6.46042	0.346401
AA2AR	ZINC000000024141	7.87307	0.0133947
AA2AR	ZINC000000002137	4.34271	45.4248
AA2AR	ZINC000000053208	8.01207	0.00972585
AA2AR	ZINC000000055717	7.14269	0.0719969
AA2AR	ZINC000000030150	5.34201	4.54979
AA2AR	ZINC000000035523	6.75068	0.17755
AA2AR	ZINC000000112771	5.36921	4.27354
AA2AR	ZINC000000061389	8.36056	0.00435952
AA2AR	ZINC000000043985	8.08915	0.00814426
AA2AR	ZINC000000081850	7.4695	0.0339235
AA2AR	ZINC000000752938	7.8596	0.0138165
AA2AR	ZINC000000039058	7.55763	0.0276933
AA2AR	ZINC000000091873	7.77582	0.0167566
AA2AR	ZINC000000112108	4.12689	74.6646
AA2AR	ZINC000000161115	6.9203	0.120144
AA2AR	ZINC000000038188	7.2578	0.0552328
AA2AR	ZINC000000020221	6.57263	0.267528
AA2AR	ZINC000000068214	7.24674	0.0566574
AA2AR	ZINC000000049462	5.6687	2.14438
AA2AR	ZINC000000083871	7.60302	0.0249446
AA2AR	ZINC000000064504	5.25478	5.56185
AA2AR	ZINC000000005304	7.62088	0.02394
AA2AR	ZINC000000029942	7.26469	0.0543644
AA2AR	ZINC000000029806	6.43328	0.368743
AA2AR	ZINC000000038122	5.0877	8.17152
AA2AR	ZINC000000114474	6.77874	0.166442
AA2AR	ZINC000000047234	6.27752	0.527808
AA2AR	ZINC000000132989	6.80675	0.156044
AA2AR	ZINC000000024979	6.91676	0.121128
AA2AR	ZINC000000425433	7.29622	0.0505564
AA2AR	ZINC000000104674	6.17793	0.663857
AA2AR	CHEMBL334873	8.27774	0.00527543
AA2AR	ZINC000000031979	7.62471	0.0237297
AA2AR	ZINC000000061454	7.85092	0.0140955
AA2AR	ZINC000000001803	6.66864	0.214466
AA2AR	ZINC000000107870	7.0079	0.098197
AA2AR	ZINC000000034281	7.40066	0.0397507
AA2AR	ZINC000000055140	5.79561	1.60099
AA2AR	ZINC000000131302	7.60914	0.0245957
AA2AR	ZINC000000072154	6.41165	0.38757
AA2AR	ZINC000000162384	5.37918	4.1766
AA2AR	ZINC000000147925	5.04347	9.04759
AA2AR	ZINC000000076820	5.56331	2.7333
AA2AR	ZINC000000023458	5.90067	1.25698
AA2AR	ZINC000000042708	6.77664	0.167246
AA2AR	ZINC000000090914	5.41318	3.86207
AA2AR	ZINC000000008956	8.02123	0.00952291
AA2AR	ZINC000000032673	7.27294	0.0533412
AA2AR	ZINC000000033786	6.83218	0.14717
AA2AR	ZINC000000089870	8.06427	0.00862436
AA2AR	ZINC000000142165	7.31114	0.04885
AA2AR	ZINC000000022418	7.67506	0.0211321
AA2AR	ZINC000000030299	7.24241	0.0572259
AA2AR	ZINC000000028298	4.93229	11.6873
AA2AR	ZINC000000387531	8.13507	0.00732713
AA2AR	ZINC000000184097	6.94126	0.114483
AA2AR	ZINC000000068938	7.65615	0.0220726
AA2AR	ZINC000000164941	3.37687	419.885
AA2AR	ZINC000000007573	5.50629	3.1168
AA2AR	ZINC000000030037	6.46425	0.343363
AA2AR	ZINC000000068890	6.91846	0.120653
AA2AR	ZINC000000062519	7.86097	0.0137731
AA2AR	ZINC000000084715	7.80005	0.015847
AA2AR	ZINC000000000050	7.33451	0.0462899
AA2AR	ZINC000000039796	6.22134	0.600704
AA2AR	ZINC000000523032	6.89601	0.127054
AA2AR	ZINC000000055436	7.77747	0.0166927
AA2AR	ZINC000000059908	8.08417	0.00823809
AA2AR	ZINC000000185576	3.68125	208.331
AA2AR	ZINC000000600676	8.20472	0.00624131
AA2AR	ZINC000000029099	7.86517	0.0136405
AA2AR	ZINC000000204344	7.56394	0.0272935
AA2AR	ZINC000000102318	6.5439	0.285824
AA2AR	ZINC000000004187	7.11426	0.0768672
AA2AR	ZINC000000123196	7.25548	0.0555285
AA2AR	ZINC000000391926	7.90108	0.012558
AA2AR	ZINC000000006045	6.94167	0.114376
AA2AR	ZINC000000000271	5.57876	2.63776
AA2AR	ZINC000000254098	7.92443	0.0119006
AA2AR	ZINC000000000152	8.7719	0.00169084
AA2AR	ZINC000000026245	7.05301	0.0885104
AA2AR	ZINC000000032919	5.51345	3.06583
AA2AR	ZINC000000027409	5.43412	3.68029
AA2AR	CHEMBL392136	8.66665	0.00215454
AA2AR	ZINC000000038415	6.93832	0.115261
AA2AR	ZINC000000007790	6.00167	0.996153
AA2AR	CHEMBL209366	8.52047	0.00301665
AA2AR	ZINC000000135789	4.48931	32.411
AA2AR	ZINC000000038895	6.69604	0.201353
AA2AR	ZINC000000002762	7.14027	0.072399
AA2AR	ZINC000000008217	6.69744	0.200705
AA2AR	ZINC000000216240	7.16428	0.0685039
AA2AR	CHEMBL190	6.36033	0.436186
AA2AR	ZINC000000039795	7.81676	0.0152488
AA2AR	ZINC000000000380	5.40338	3.95016
AA2AR	ZINC000000017172	7.94419	0.0113714
AA2AR	ZINC000000079660	7.94182	0.0114334
AA2AR	ZINC000000174188	7.02491	0.0944247
AA2AR	ZINC000001827152	7.15185	0.0704937
AA2AR	ZINC000000019047	7.9349	0.0116171
AA2AR	ZINC000000082397	5.60928	2.45879
AA2AR	ZINC000000519824	8.0585	0.00873968
AA2AR	ZINC000000109455	5.62228	2.38629
AA2AR	ZINC000000032434	6.94114	0.114514
AA2AR	ZINC000000039384	5.78175	1.65291
AA2AR	ZINC000000144422	7.41161	0.0387604
AA2AR	ZINC000000001277	6.00305	0.992998
AA2AR	ZINC000000040847	7.6307	0.0234044
AA2AR	ZINC000000001816	7.63974	0.0229226
AA2AR	ZINC000000236276	6.00724	0.983462
AA2AR	ZINC000000042138	5.15909	6.93288
AA2AR	ZINC000000022042	7.51087	0.0308414
AA2AR	ZINC000000023660	6.15249	0.703899
AA2AR	ZINC000000054479	5.17581	6.67091
AA2AR	ZINC000000004127	7.30475	0.0495734
AA2AR	ZINC000000002686	3.70524	197.136
AA2AR	ZINC000000609285	6.72904	0.186622
AA2AR	ZINC000000111997	4.17854	66.2917
AA2AR	ZINC000000047736	6.42481	0.375998
AA2AR	ZINC000000623778	7.93651	0.0115741
AA2AR	ZINC000000003793	7.57259	0.026755
AA2AR	ZINC000000068812	7.63075	0.0234021
AA2AR	ZINC000000009032	6.50121	0.315351
AA2AR	ZINC000000051319	7.14883	0.070985
AA2AR	ZINC000000008474	6.71869	0.191124
AA2AR	ZINC000000053856	7.22306	0.0598325
AA2AR	ZINC000000103593	7.46912	0.0339535
AA2AR	ZINC000000339440	6.73236	0.1852
AA2AR	ZINC000000127768	6.71582	0.192389
AA2AR	ZINC000000042088	6.8926	0.128055
AA2AR	ZINC000000416599	7.51985	0.0302098
AA2AR	ZINC000000046781	7.17898	0.0662246
AA2AR	ZINC000000008028	6.70871	0.195563
AA2AR	ZINC000000096443	6.95794	0.110168
AA2AR	ZINC000000021005	6.85981	0.1381
AA2AR	ZINC000000233518	6.67345	0.212107
AA2AR	ZINC000000053841	8.10776	0.00780263
AA2AR	ZINC000000074247	6.82265	0.150435
AA2AR	ZINC000000018317	7.75046	0.0177639
AA2AR	ZINC000000067027	7.26934	0.0537848
AA2AR	ZINC000000034288	7.47765	0.033293
AA2AR	ZINC000000098885	7.90526	0.0124377
AA2AR	ZINC000000265869	7.69127	0.020358
AA2AR	ZINC000000162806	6.9843	0.103681
AA2AR	ZINC000000041800	7.37693	0.0419829
AA2AR	ZINC000000004150	6.76831	0.170487
AA2AR	ZINC000000175728	8.0948	0.00803904
AA2AR	ZINC000000039827	4.82823	14.8514
AA2AR	ZINC000000044646	7.79715	0.0159531
AA2AR	ZINC000000001466	6.72717	0.187426
AA2AR	ZINC000000110557	5.61077	2.45037
AA2AR	ZINC000000053638	6.62134	0.239144
AA2AR	ZINC000000130690	6.75647	0.175199
AA2AR	ZINC000000080489	6.62842	0.235276
AA2AR	ZINC000000475175	7.78785	0.0162986
AA2AR	ZINC000000399725	7.54339	0.0286162
AA2AR	ZINC000000288080	8.44539	0.00358599
AA2AR	ZINC000000006769	5.43912	3.63818
AA2AR	ZINC000000424089	4.89765	12.6574
AA2AR	ZINC000000001654	6.89177	0.1283
AA2AR	ZINC000000189009	7.02984	0.0933602
AA2AR	ZINC000000032378	6.97993	0.10473
AA2AR	ZINC000000102567	6.80379	0.15711
AA2AR	ZINC000000050565	7.26642	0.0541471
AA2AR	ZINC000000034378	5.81417	1.53401
AA2AR	ZINC000000123866	5.81207	1.54145
AA2AR	ZINC000000077894	6.95257	0.11154
AA2AR	ZINC000000066290	7.14438	0.0717167
AA2AR	ZINC000000190695	7.21971	0.0602961
AA2AR	ZINC000000031389	6.74542	0.179711
AA2AR	ZINC000000036988	7.92185	0.0119716
AA2AR	ZINC000000088088	8.32007	0.00478558
AA2AR	ZINC000000112530	5.49224	3.2193
AA2AR	ZINC000000034792	8.31673	0.00482253
AA2AR	ZINC000000268611	4.66543	21.6058
AA2AR	ZINC000000021194	6.80399	0.157041
AA2AR	ZINC000000092392	5.45222	3.53005
AA2AR	ZINC000000032514	7.95127	0.0111875
AA2AR	ZINC000000052434	7.13384	0.0734781
AA2AR	ZINC000000000190	7.97332	0.0106335
AA2AR	ZINC000000051898	5.32454	4.73654
AA2AR	ZINC000000040048	6.83191	0.14726
AA2AR	ZINC000000039110	5.63747	2.30425
AA2AR	ZINC000000053029	6.9222	0.119619
AA2AR	ZINC000000067895	7.62638	0.0236385
AA2AR	ZINC000000110942	7.43472	0.0367516
AA2AR	ZINC000000024367	6.90557	0.124289
AA2AR	ZINC000000054221	8.11804	0.00762016
AA2AR	ZINC000000116011	6.82884	0.148308
AA2AR	ZINC000000006235	4.8725	13.4122
AA2AR	ZINC000000007460	8.42537	0.00375515
AA2AR	ZINC000000050551	7.0207	0.095345
AA2AR	ZINC000000036132	6.70674	0.196455
AA2AR	ZINC000000044995	6.23414	0.583256
AA2AR	ZINC000000034727	5.93452	1.16273
AA2AR	ZINC000000076294	7.45722	0.0348967
AA2AR	ZINC000000795724	7.69301	0.0202764
AA2AR	ZINC000000124054	7.22173	0.060016
AA2AR	ZINC000000045245	7.00672	0.0984649
AA2AR	ZINC000000021868	6.58646	0.259145
AA2AR	ZINC000000092147	7.26013	0.0549371
AA2AR	ZINC000000019389	6.05085	0.889498
AA2AR	ZINC000000048754	6.4653	0.34253
AA2AR	ZINC000000018991	5.28038	5.24345
AA2AR	ZINC000000104572	6.80809	0.155566
AA2AR	ZINC000000036630	7.60755	0.0246859
AA2AR	ZINC000000589891	7.76235	0.0172841
AA2AR	ZINC000000026781	7.97644	0.0105574
AA2AR	ZINC000000041813	5.81861	1.51842
AA2AR	ZINC000000239661	6.47666	0.333691
AA2AR	ZINC000000027314	6.25702	0.553331
AA2AR	ZINC000000161247	8.18532	0.00652644
AA2AR	ZINC000000023882	6.19069	0.644629
AA2AR	ZINC000000032764	6.19822	0.633555
AA2AR	ZINC000000020586	6.90725	0.123808
AA2AR	ZINC000000042694	6.97964	0.1048
AA2AR	ZINC000000193102	8.19906	0.00632325
AA2AR	ZINC000000027354	8.04759	0.00896217
AA2AR	ZINC000000008960	8.07922	0.00833259
AA2AR	ZINC000000028977	5.57203	2.679
AA2AR	ZINC000000120587	5.49766	3.17934
AA2AR	ZINC000000108034	7.23555	0.0581373
AA2AR	ZINC000000024485	7.20504	0.0623671
AA2AR	ZINC000000048956	7.68696	0.0205607
AA2AR	ZINC000000077258	5.9437	1.13842
AA2AR	ZINC000000005575	4.56242	27.3894
AA2AR	ZINC000000056650	8.40707	0.00391681
AA2AR	ZINC000000030333	7.42091	0.0379389
AA2AR	ZINC000000589112	8.09306	0.00807128
AA2AR	ZINC000000152138	7.038	0.0916225
AA2AR	ZINC000000000133	6.01654	0.962626
AA2AR	ZINC000000005245	5.80668	1.56068
AA2AR	ZINC000000071028	5.55706	2.77296
AA2AR	ZINC000000041979	7.04981	0.0891632
AA2AR	ZINC000000033683	6.52959	0.295399
AA2AR	ZINC000000035294	6.81171	0.154274
AA2AR	ZINC000000106900	6.4737	0.335967
AA2AR	ZINC000000089640	7.24892	0.0563737
AA2AR	ZINC000000015252	7.08357	0.0824964
AA2AR	ZINC000000041614	6.69803	0.200433
AA2AR	CHEMBL483242	7.49614	0.031905
AA2AR	ZINC000000334673	8.27539	0.00530411
AA2AR	ZINC000000045644	7.00343	0.0992131
AA2AR	ZINC000000067831	7.55122	0.0281049
AA2AR	ZINC000000052513	7.6085	0.0246321
AA2AR	ZINC000000106127	8.84957	0.00141394
AA2AR	ZINC000000040150	6.15576	0.698619
AA2AR	ZINC000000022119	7.92006	0.0120211
AA2AR	ZINC000000065358	7.9675	0.0107771
AA2AR	ZINC000000039251	8.1389	0.00726267
AA2AR	ZINC000000063019	7.99154	0.0101967
AA2AR	ZINC000000032621	6.81936	0.151581
AA2AR	ZINC000000427356	7.42086	0.0379433
AA2AR	ZINC000000011046	7.70708	0.0196298
AA2AR	ZINC000000028524	6.54716	0.28369
AA2AR	ZINC000000622085	7.39574	0.0402032
AA2AR	ZINC000000033785	7.08202	0.0827905
AA2AR	ZINC000000054633	6.44863	0.355936
AA2AR	ZINC000000008932	4.57446	26.6405
AA2AR	ZINC000000151894	7.65523	0.0221194
AA2AR	ZINC000000378672	7.85799	0.013868
AA2AR	ZINC000000133806	6.96293	0.10891
AA2AR	ZINC000000003650	5.91341	1.22065
AA2AR	ZINC000000032734	6.84392	0.143244
AA2AR	ZINC000000032608	3.97638	105.59
AA2AR	ZINC000000022311	6.61872	0.24059
AA2AR	ZINC000000123865	7.53149	0.0294108
AA2AR	ZINC000000071842	6.585	0.260014
AA2AR	ZINC000000037179	7.14226	0.0720675
AA2AR	ZINC000000002070	7.19541	0.0637666
AA2AR	ZINC000000623689	6.77365	0.168402
AA2AR	ZINC000000085924	7.14584	0.0714768
AA2AR	ZINC000000004260	7.04717	0.089707
AA2AR	ZINC000000029360	6.07863	0.834387
AA2AR	ZINC000000115982	3.70052	199.288
AA2AR	ZINC000000310279	7.89767	0.0126569
AA2AR	ZINC000000041810	6.61358	0.243454
AA2AR	ZINC000000169648	7.81755	0.0152213
AA2AR	ZINC000000038850	6.5286	0.296077
AA2AR	ZINC000000041825	7.19999	0.0630967
AA2AR	ZINC000000036103	6.73048	0.186002
AA2AR	ZINC000000092525	4.24722	56.5949
AA2AR	ZINC000000001553	6.86783	0.135573
AA2AR	ZINC000000043480	5.53933	2.88847
AA2AR	ZINC000000040548	7.35904	0.0437477
AA2AR	ZINC000000023207	8.06571	0.00859595
AA2AR	ZINC000000001928	7.2791	0.0525896
AA2AR	ZINC000000032144	6.50638	0.311614
AA2AR	ZINC000000025885	6.14148	0.721964
AA2AR	ZINC000000032299	7.40518	0.039339
AA2AR	ZINC000000070132	6.7077	0.196018
AA2AR	ZINC000000047740	6.58777	0.258365
AA2AR	ZINC000000064254	7.84929	0.0141484
AA2AR	ZINC000000032101	5.56744	2.70742
AA2AR	ZINC000000017073	6.02769	0.938236
AA2AR	ZINC000000035298	7.67563	0.0211041
AA2AR	ZINC000000169297	7.14079	0.0723114
AA2AR	ZINC000000071316	7.26009	0.0549432
AA2AR	ZINC000000095417	6.25855	0.551376
AA2AR	ZINC000000041670	7.83631	0.0145778
AA2AR	ZINC000000032489	8.01736	0.00960811
AA2AR	ZINC000000061445	7.71711	0.0191819
AA2AR	ZINC000000043035	8.32505	0.00473099
AA2AR	ZINC000000035220	7.11279	0.0771269
AA2AR	ZINC000000002857	7.20064	0.063003
AA2AR	ZINC000000082384	7.28531	0.0518428
AA2AR	ZINC000000471136	6.84462	0.143015
AA2AR	ZINC000000094624	7.17086	0.0674749
AA2AR	ZINC000000170771	6.55933	0.275847
AA2AR	ZINC000000049892	7.35468	0.04419
AA2AR	ZINC000000090751	4.9769	10.5462
AA2AR	ZINC000000061514	7.72103	0.0190096
AA2AR	ZINC000000004949	3.58553	259.701
AA2AR	ZINC000000518657	7.10267	0.0789451
AA2AR	ZINC000000032395	5.98136	1.04386
AA2AR	ZINC000000247141	5.54602	2.84435
AA2AR	ZINC000000007621	4.61811	24.0932
AA2AR	ZINC000000060905	7.11793	0.0762209
AA2AR	ZINC000000056721	7.52488	0.0298618
AA2AR	ZINC000000000933	6.45649	0.349551
AA2AR	ZINC000000032518	7.93154	0.0117074
AA2AR	ZINC000000428876	7.2343	0.0583039
AA2AR	ZINC000000428236	7.34752	0.0449246
AA2AR	ZINC000000091688	7.19159	0.0643287
AA2AR	ZINC000000006765	7.03438	0.0923896
AA2AR	ZINC000000078213	4.82927	14.816
AA2AR	ZINC000000048288	6.7365	0.183442
AA2AR	ZINC000000005543	7.18821	0.0648321
AA2AR	ZINC000000005970	6.46548	0.342389
AA2AR	ZINC000000051313	7.56352	0.0273201
AA2AR	CHEMBL286947	8.1441	0.00717628
AA2AR	ZINC000000056937	7.23264	0.0585275
AA2AR	ZINC000000622437	7.90269	0.0125115
AA2AR	ZINC000000040594	7.15958	0.0692494
AA2AR	ZINC000000059323	6.26242	0.546489
AA2AR	ZINC000000054019	6.70252	0.198373
AA2AR	ZINC000000036681	5.41026	3.88809
AA2AR	ZINC000000008690	6.85257	0.14042
AA2AR	ZINC000000027150	6.20301	0.626594
AA2AR	ZINC000000029694	6.47397	0.335759
AA2AR	CHEMBL508786	7.47952	0.0331495
AA2AR	ZINC000000156459	6.45428	0.351338
AA2AR	ZINC000000024750	6.76738	0.170852
AA2AR	ZINC000000037787	6.79862	0.158995
AA2AR	ZINC000000159404	6.86416	0.136722
AA2AR	ZINC000000030088	5.3094	4.9046
AA2AR	ZINC000000415618	7.84238	0.0143753
AA2AR	ZINC000000039586	6.55013	0.281755
AA2AR	ZINC000000036508	8.17764	0.00664292
AA2AR	ZINC000000083655	7.93237	0.011685
AA2AR	ZINC000000087034	7.1708	0.0674846
AA2AR	ZINC000000124468	7.18689	0.0650294
AA2AR	ZINC000000030345	7.75493	0.017582
AA2AR	ZINC000000027547	7.99677	0.0100746
AA2AR	ZINC000000160805	7.00666	0.0984784
AA2AR	ZINC000000028974	7.19299	0.0641219
AA2AR	ZINC000000235137	6.72692	0.187535
AA2AR	ZINC000000066364	5.00179	9.9588
AA2AR	ZINC000000034190	6.74793	0.178677
AA2AR	ZINC000000035361	6.52713	0.297078
AA2AR	ZINC000000118397	7.68219	0.0207878
AA2AR	ZINC000000018754	6.26273	0.546093
AA2AR	ZINC000000063057	8.00428	0.0099019
AA2AR	ZINC000000123552	6.7336	0.184673
AA2AR	ZINC000000044455	6.67615	0.210788
AA2AR	CHEMBL166429	6.92203	0.119665
AA2AR	ZINC000000168814	5.08314	8.25775
AA2AR	ZINC000000125740	7.59291	0.0255321
AA2AR	ZINC000000117589	7.43494	0.0367337
AA2AR	ZINC000000400412	7.14251	0.0720253
AA2AR	ZINC000000588145	8.24666	0.00566689
AA2AR	ZINC000000330578	5.72047	1.90341
AA2AR	ZINC000000068620	7.62228	0.0238625
AA2AR	CHEMBL17859	7.27683	0.0528656
AA2AR	ZINC000000031375	7.14043	0.0723725
AA2AR	ZINC000000125951	7.17337	0.0670854
AA2AR	ZINC000000079344	7.68941	0.0204451
AA2AR	ZINC000000047174	7.11466	0.0767965
AA2AR	ZINC000000049252	7.50658	0.0311471
AA2AR	ZINC000000115688	7.53845	0.0289436
AA2AR	ZINC000000037049	6.37293	0.423712
AA2AR	ZINC000000029553	5.19751	6.3458
AA2AR	ZINC000000011550	8.00563	0.00987121
AA2AR	ZINC000000253324	8.11227	0.00772193
AA2AR	ZINC000000027389	7.46619	0.0341832
AA2AR	ZINC000000622137	5.98783	1.02842
AA2AR	ZINC000000171110	7.6893	0.0204502
AA2AR	ZINC000000035122	6.59582	0.253618
AA2AR	ZINC000000576610	7.72507	0.0188336
AA2AR	ZINC000000157721	6.32145	0.477035
AA2AR	ZINC000000950486	8.36074	0.00435771
AA2AR	ZINC000000135805	7.35201	0.0444619
AA2AR	ZINC000000022166	5.30479	4.95685
AA2AR	ZINC000000163677	7.23744	0.0578848
AA2AR	ZINC000000427791	6.97901	0.104952
AA2AR	ZINC000000083393	7.65166	0.0223019
AA2AR	ZINC000000033232	8.14326	0.00719024
AA2AR	ZINC000000040885	7.48817	0.0324957
AA2AR	ZINC000000006118	7.1112	0.0774113
AA2AR	ZINC000000117596	5.60743	2.46926
AA2AR	ZINC000000033863	6.40229	0.39601
AA2AR	ZINC000000053613	7.66961	0.0213987
AA2AR	ZINC000000011267	7.6699	0.0213847
AA2AR	ZINC000000120723	7.31989	0.0478755
AA2AR	ZINC000000045809	7.12454	0.0750695
AA2AR	ZINC000000000726	6.49081	0.322987
AA2AR	ZINC000000038320	7.10257	0.078965
AA2AR	ZINC000000210657	8.29957	0.0050168
AA2AR	ZINC000000046665	6.67578	0.210971
AA2AR	ZINC000000015432	7.00954	0.0978277
AA2AR	ZINC000000034412	7.86117	0.0137666
AA2AR	ZINC000000031932	6.97717	0.105398
AA2AR	CHEMBL571672	7.96295	0.0108904
AA2AR	ZINC000000093236	4.75806	17.4557
AA2AR	ZINC000000068134	6.94659	0.113085
AA2AR	ZINC000000109875	6.67712	0.210318
AA2AR	ZINC000000020462	7.52657	0.029746
AA2AR	ZINC000000048374	6.90449	0.124597
AA2AR	ZINC000000132540	5.91403	1.21891
AA2AR	ZINC000000088903	7.54896	0.0282515
AA2AR	ZINC000000269577	6.13516	0.732551
AA2AR	ZINC000000036245	8.06109	0.00868781
AA2AR	ZINC000000052733	7.34576	0.045107
AA2AR	ZINC000000085966	7.60726	0.0247027
AA2AR	ZINC000000000298	5.58286	2.61298
AA2AR	ZINC000000062314	7.06191	0.0867138
AA2AR	ZINC000000036406	7.1913	0.0643731
AA2AR	ZINC000000033679	7.63993	0.0229126
AA2AR	CHEMBL507754	5.3729	4.23745
AA2AR	ZINC000000070959	6.26383	0.544721
AA2AR	ZINC000000031299	6.45678	0.349314
AA2AR	ZINC000000096149	6.13631	0.730618
AA2AR	ZINC000000035155	7.08293	0.0826176
AA2AR	ZINC000000310154	7.10357	0.0787831
AA2AR	ZINC000000285379	8.40015	0.00397971
AA2AR	ZINC000000053212	7.33139	0.0466239
AA2AR	ZINC000000044517	5.33007	4.67654
AA2AR	ZINC000000252919	7.73277	0.0185027
AA2AR	ZINC000000068273	7.00157	0.0996389
AA2AR	ZINC000000064871	6.89743	0.12664
AA2AR	CHEMBL303198	8.06168	0.00867596
AA2AR	ZINC000000062251	6.8024	0.157617
AA2AR	ZINC000000029033	7.07692	0.0837677
AA2AR	ZINC000000386166	7.45499	0.0350758
AA2AR	ZINC000000010968	7.17293	0.0671537
AA2AR	ZINC000000062469	7.1141	0.0768957
AA2AR	ZINC000000143034	5.85382	1.40015
AA2AR	ZINC000000003946	7.2736	0.0532604
AA2AR	ZINC000000012984	6.00979	0.977712
AA2AR	ZINC000000213235	7.59882	0.0251874
AA2AR	ZINC000000027640	7.53718	0.0290281
AA2AR	ZINC000000064098	7.06421	0.0862571
AA2AR	ZINC000000002908	6.51045	0.308708
AA2AR	CHEMBL409915	8.10101	0.00792482
AA2AR	ZINC000000043726	7.33	0.0467735
AA2AR	ZINC000000124077	5.44342	3.60233
AA2AR	ZINC000000076424	8.12484	0.00750168
AA2AR	ZINC000000035364	7.53977	0.0288558
AA2AR	ZINC000000032731	5.22432	5.96597
AA2AR	ZINC000000034707	6.51215	0.307506
AA2AR	ZINC000000108640	6.06779	0.855474
AA2AR	ZINC000000080041	7.65717	0.0220208
AA2AR	ZINC000000348794	7.5068	0.0311315
AA2AR	ZINC000000065002	6.80947	0.155071
AA2AR	ZINC000000029156	6.03788	0.916472
AA2AR	ZINC000000039161	6.71354	0.1934
AA2AR	ZINC000000098904	5.50234	3.1453
AA2AR	ZINC000000034402	7.46744	0.0340847
AA2AR	ZINC000000086422	7.48699	0.0325843
AA2AR	ZINC000000002561	6.02575	0.942425
AA2AR	ZINC000000053170	7.99476	0.0101213
AA2AR	ZINC000000058371	7.14346	0.0718692
AA2AR	ZINC000000077382	6.7763	0.167378
AA2AR	ZINC000000081793	4.47328	33.6297
AA2AR	ZINC000000168245	7.42079	0.0379495
AA2AR	ZINC000000024705	4.48324	32.867
AA2AR	ZINC000000480549	7.21516	0.0609308
AA2AR	ZINC000000039247	7.37727	0.0419502
AA2AR	ZINC000000174195	7.17276	0.0671807
AA2AR	ZINC000000081301	6.52224	0.300439
AA2AR	ZINC000000083200	7.36113	0.0435384
AA2AR	ZINC000000020083	6.6883	0.204977
AA2AR	ZINC000000135849	7.78052	0.0165761
AA2AR	ZINC000000003586	8.22774	0.0059191
AA2AR	ZINC000000183321	7.48737	0.032556
AA2AR	ZINC000000045811	7.29433	0.0507773
AA2AR	ZINC000000036973	7.22061	0.060172
AA2AR	ZINC000000000437	5.01323	9.70003
AA2AR	ZINC000000050797	7.5966	0.0253163
AA2AR	ZINC000000215924	7.15861	0.0694052
AA2AR	ZINC000000044923	8.3611	0.00435416
AA2AR	ZINC000000090438	7.22181	0.0600048
AA2AR	ZINC000000068160	7.02918	0.0935023
AA2AR	ZINC000000028973	6.9437	0.11384
AA2AR	ZINC000000030266	5.70015	1.99459
AA2AR	ZINC000000154527	8.34774	0.00449012
AA2AR	ZINC000000050047	5.20834	6.18953
AA2AR	ZINC000000617107	7.3492	0.0447507
AA2AR	ZINC000000002754	7.03199	0.092899
AA2AR	ZINC000000046859	5.5636	2.73148
AA2AR	ZINC000000149878	6.00713	0.983727
AA2AR	ZINC000000111608	8.24862	0.00564133
AA2AR	ZINC000000001336	6.95342	0.111322
AA2AR	ZINC000000057331	5.28315	5.21013
AA2AR	ZINC000000053865	7.53284	0.02932
AA2AR	ZINC000000042152	6.89198	0.12824
AA2AR	ZINC000000502015	8.39933	0.00398722
AA2AR	ZINC000000597588	6.34035	0.456719
AA2AR	ZINC000000044753	7.47196	0.0337319
AA2AR	ZINC000000190898	7.20002	0.0630935
AA2AR	ZINC000000063020	7.11388	0.0769339
AA2AR	ZINC000000074152	4.96275	10.8954
AA2AR	ZINC000000068715	7.22587	0.0594471
AA2AR	ZINC000000077163	6.03254	0.927816
AA2AR	ZINC000000030722	5.06965	8.51831
AA2AR	CHEMBL564473	8.0706	0.00849959
AA2AR	ZINC000000324505	7.75437	0.0176049
AA2AR	CHEMBL1092271	7.61234	0.0244153
AA2AR	ZINC000000030034	6.51766	0.303627
AA2AR	ZINC000000081443	5.75578	1.75478
AA2AR	ZINC000000066581	6.62346	0.237978
AA2AR	ZINC000000067067	7.48091	0.0330441
AA2AR	ZINC000000051521	7.07704	0.0837451
AA2AR	ZINC000000423824	6.42662	0.374438
AA2AR	ZINC000000209755	6.3406	0.456455
AA2AR	ZINC000000056245	8.05262	0.00885884
AA2AR	ZINC000000076237	6.38046	0.416425
AA2AR	ZINC000000146238	7.81294	0.0153838
AA2AR	ZINC000000036068	6.65473	0.221448
AA2AR	ZINC000000597400	8.06536	0.00860275
AA2AR	ZINC000000082728	6.79551	0.160137
AA2AR	ZINC000000325192	7.71356	0.0193393
AA2AR	ZINC000000053594	5.2389	5.76895
AA2AR	ZINC000000049843	5.24614	5.67366
AA2AR	ZINC000000078866	7.32059	0.0477976
AA2AR	ZINC000000037384	5.16731	6.80279
AA2AR	ZINC000000060594	7.75352	0.0176393
AA2AR	ZINC000000041894	6.43801	0.364748
AA2AR	ZINC000000165356	5.6504	2.23668
AA2AR	ZINC000000028520	6.67748	0.210146
AA2AR	ZINC000000025239	6.14185	0.721358
AA2AR	ZINC000000036381	6.11602	0.765559
AA2AR	ZINC000000004044	6.75781	0.174657
AA2AR	ZINC000000068789	7.04139	0.0909092
AA2AR	ZINC000000045190	6.43281	0.369136
AA2AR	ZINC000000195805	5.84765	1.42022
AA2AR	ZINC000000041299	6.6699	0.213843
AA2AR	ZINC000000038356	6.99734	0.100615
AA2AR	ZINC000000052412	7.39234	0.0405194
AA2AR	ZINC000000036700	7.66977	0.0213908
AA2AR	ZINC000000079560	7.28365	0.0520415
AA2AR	ZINC000000019388	5.25785	5.52271
AA2AR	ZINC000000105286	6.94825	0.112656
AA2AR	ZINC000000113621	6.84489	0.142925
AA2AR	ZINC000000137020	5.57107	2.68489
AA2AR	ZINC000000212660	7.17316	0.0671181
AA2AR	ZINC000000033151	5.59832	2.52165
AA2AR	ZINC000000316692	7.13698	0.0729496
AA2AR	ZINC000000041523	7.15349	0.0702274
AA2AR	ZINC000000095362	7.35336	0.0443237
AA2AR	ZINC000000545667	7.30425	0.0496311
AA2AR	ZINC000000186588	7.12295	0.075345
AA2AR	ZINC000000057712	6.70911	0.195386
AA2AR	CHEMBL118164	8.59902	0.00251755
AA2AR	ZINC000000061902	7.82883	0.0148311
AA2AR	ZINC000000029918	5.84667	1.4234
AA2AR	ZINC000000067057	5.45663	3.49435
AA2AR	ZINC000000038395	7.13547	0.0732029
AA2AR	ZINC000000112882	6.70668	0.19648
AA2AR	ZINC000000047317	7.73543	0.0183893
AA2AR	ZINC000000010363	7.22274	0.0598769
AA2AR	ZINC000000077183	7.26302	0.0545733
AA2AR	ZINC000000003002	6.85516	0.139586
AA2AR	ZINC000000117029	8.31254	0.00486927
AA2AR	ZINC000000389684	4.3409	45.6146
AA2AR	ZINC000000037085	6.65186	0.222916
AA2AR	ZINC000000056612	6.63527	0.231595
AA2AR	ZINC000000011175	5.61826	2.40846
AA2AR	ZINC000000024608	5.76119	1.73303
AA2AR	ZINC000000038657	6.77076	0.169526
AA2AR	ZINC000000041840	6.95233	0.1116
AA2AR	ZINC000000085927	7.78244	0.0165029
AA2AR	ZINC000000139965	4.74982	17.7904
AA2AR	ZINC000000103458	6.5577	0.276884
AA2AR	ZINC000000143945	7.18016	0.0660448
AA2AR	ZINC000000036040	7.44149	0.0361832
AA2AR	ZINC000000030207	6.25928	0.550455
AA2AR	ZINC000000036249	6.83368	0.146661
AA2AR	ZINC000000801703	8.36176	0.00434752
AA2AR	ZINC000000022036	4.94941	11.2355
AA2AR	ZINC000000037195	6.22036	0.602066
AA2AR	ZINC000000096706	7.37906	0.0417775
AA2AR	ZINC000000015872	5.29376	5.08443
AA2AR	ZINC000000029310	5.70175	1.98722
AA2AR	CHEMBL179265	8.4861	0.00326511
AA2AR	ZINC000000105846	7.9854	0.0103418
AA2AR	ZINC000000067294	5.67443	2.11626
AA2AR	ZINC000000439128	7.33563	0.046171
AA2AR	ZINC000000605652	6.08012	0.831537
AA2AR	ZINC000000646088	7.65277	0.0222449
AA2AR	ZINC000000103515	5.41389	3.85573
AA2AR	ZINC000000012426	6.90898	0.123315
AA2AR	ZINC000000048428	7.59835	0.0252146
AA2AR	ZINC000000040672	5.97543	1.05819
AA2AR	ZINC000000051408	7.39219	0.0405333
AA2AR	ZINC000000037358	8.14727	0.00712406
AA2AR	ZINC000000150857	7.64231	0.0227869
AA2AR	ZINC000000049270	7.73974	0.018208
AA2AR	ZINC000000049695	6.72533	0.188221
AA2AR	ZINC000000026752	7.80782	0.0155661
AA2AR	ZINC000000155397	3.33188	465.716
AA2AR	ZINC000000029155	6.32698	0.470995
AA2AR	ZINC000000034973	7.36513	0.0431391
AA2AR	ZINC000000062034	7.43891	0.0363989
AA2AR	ZINC000000001251	7.60036	0.0250983
AA2AR	ZINC000000011609	7.12402	0.0751596
AA2AR	ZINC000000034284	7.22607	0.0594199
AA2AR	ZINC000000030914	7.27912	0.0525872
AA2AR	ZINC000000000675	7.23782	0.057833
AA2AR	ZINC000000547255	5.47714	3.3332
AA2AR	ZINC000000043415	6.39711	0.400761
AA2AR	ZINC000000064352	7.23998	0.0575462
AA2AR	ZINC000000037718	7.66462	0.0216462
AA2AR	ZINC000000029052	7.51354	0.0306522
AA2AR	ZINC000000132462	6.63206	0.233315
AA2AR	ZINC000000010541	5.64057	2.28788
AA2AR	ZINC000000797351	7.7871	0.0163268
AA2AR	ZINC000000421472	5.7527	1.76727
AA2AR	ZINC000000042822	7.32971	0.0468052
AA2AR	ZINC000000085702	8.7817	0.00165311
AA2AR	ZINC000000157733	4.49137	32.2576
AA2AR	ZINC000000013156	6.98251	0.104109
AA2AR	ZINC000000006919	7.86581	0.0136204
AA2AR	ZINC000000014023	5.59705	2.52898
AA2AR	ZINC000000033523	7.764	0.0172186
AA2AR	ZINC000000330387	4.90958	12.3145
AA2AR	ZINC000000114965	8.0558	0.00879422
AA2AR	ZINC000000042818	7.81619	0.0152688
AA2AR	ZINC000000053231	6.72524	0.188261
AA2AR	ZINC000000068786	6.91975	0.120295
AA2AR	ZINC000000000076	5.52855	2.96109
AA2AR	ZINC000000011406	7.23417	0.0583218
AA2AR	ZINC000000045817	7.05317	0.0884765
AA2AR	ZINC000000437692	7.32915	0.0468655
AA2AR	ZINC000000051149	7.14138	0.0722143
AA2AR	ZINC000000058647	7.29936	0.0501922
AA2AR	ZINC000000043555	7.01958	0.0955906
AA2AR	ZINC000000030349	6.98566	0.103358
AA2AR	ZINC000000052743	5.8594	1.38228
AA2AR	ZINC000000040666	6.4262	0.374797
AA2AR	ZINC000000052352	6.48626	0.326391
AA2AR	ZINC000000000550	5.95594	1.10679
AA2AR	ZINC000000022626	6.04591	0.899676
AA2AR	ZINC000000158736	5.81545	1.52951
AA2AR	ZINC000000029214	5.66798	2.14791
AA2AR	ZINC000000028388	4.7967	15.97
AA2AR	ZINC000000067072	8.0247	0.00944721
AA2AR	ZINC000000079753	7.76217	0.0172912
AA2AR	ZINC000000029502	7.26612	0.054185
AA2AR	ZINC000000073423	4.76608	17.1366
AA2AR	ZINC000000029329	5.83017	1.47854
AA2AR	ZINC000000030507	6.26401	0.544487
AA2AR	ZINC000000129137	6.9875	0.102919
AA2AR	ZINC000000028147	5.17297	6.71472
AA2AR	ZINC000000552106	7.48606	0.0326539
AA2AR	ZINC000000025974	6.78627	0.163579
AA2AR	ZINC000000679392	7.04181	0.0908223
AA2AR	ZINC000000056465	7.05256	0.0886018
AA2AR	ZINC000000065640	6.67226	0.212685
AA2AR	ZINC000000031664	6.49015	0.32348
AA2AR	ZINC000000058067	6.86948	0.135057
AA2AR	ZINC000000190218	7.25232	0.0559345
AA2AR	ZINC000000025074	5.90386	1.2478
AA2AR	ZINC000000062702	7.89015	0.0128781
AA2AR	ZINC000000027679	4.09178	80.9509
AA2AR	ZINC000000034974	6.70774	0.196002
AA2AR	ZINC000000034248	6.75477	0.175884
AA2AR	ZINC000000083760	8.54528	0.00284916
AA2AR	ZINC000000013399	6.32437	0.473839
AA2AR	ZINC000000036339	8.36892	0.00427646
AA2AR	ZINC000000037576	5.86623	1.36073
AA2AR	ZINC000000155929	4.19951	63.1676
AA2AR	ZINC000000001075	5.47216	3.37163
AA2AR	ZINC000000030669	6.56738	0.27078
AA2AR	ZINC000000034868	5.05076	8.89689
AA2AR	ZINC000000000985	5.96277	1.0895
AA2AR	ZINC000000187888	5.08235	8.27274
AA2AR	ZINC000000029866	6.60733	0.246982
AA2AR	ZINC000000001622	7.79462	0.0160464
AA2AR	ZINC000000062522	7.98947	0.0102454
AA2AR	ZINC000000107756	4.95443	11.1064
AA2AR	ZINC000000080049	7.01046	0.0976206
AA2AR	ZINC000000189568	7.03124	0.0930598
AA2AR	ZINC000000014906	5.62168	2.38957
AA2AR	CHEMBL360124	7.907	0.0123879
AA2AR	ZINC000000057858	7.2596	0.0550045
AA2AR	ZINC000000040869	7.05408	0.0882907
AA2AR	ZINC000000213005	7.52317	0.0299795
AA2AR	ZINC000000039020	7.52383	0.0299345
AA2AR	ZINC000000091354	6.67008	0.213755
AA2AR	ZINC000000172495	8.14137	0.00722162
AA2AR	ZINC000000005336	6.80636	0.156184
AA2AR	ZINC000000072015	8.47927	0.00331691
AA2AR	ZINC000000128540	6.16865	0.678194
AA2AR	ZINC000000044152	7.91763	0.0120884
AA2AR	ZINC000000097445	8.03093	0.00931265
AA2AR	ZINC000000036686	5.92739	1.18199
AA2AR	ZINC000000030083	5.37816	4.18644
AA2AR	ZINC000000134422	7.17967	0.066119
AA2AR	ZINC000000082886	8.22219	0.00599533
AA2AR	ZINC000000069172	6.85425	0.13988
AA2AR	ZINC000000260429	6.34137	0.455645
AA2AR	ZINC000000033997	6.09328	0.806713
AA2AR	ZINC000000161023	6.3595	0.437022
AA2AR	ZINC000000035774	6.44993	0.354872
AA2AR	ZINC000000048077	7.02915	0.0935072
AA2AR	ZINC000000030005	6.19836	0.633343
AA2AR	ZINC000000039829	5.07203	8.47169
AA2AR	ZINC000000093107	6.81098	0.154533
AA2AR	ZINC000000015867	5.60337	2.49248
AA2AR	ZINC000000081970	4.96215	10.9105
AA2AR	ZINC000000030916	5.98243	1.04128
AA2AR	ZINC000000482206	8.33102	0.00466634
AA2AR	ZINC000000027759	4.47983	33.1258
AA2AR	ZINC000000038341	7.94412	0.0113732
AA2AR	ZINC000000160179	6.57523	0.265933
AA2AR	ZINC000000132416	7.40663	0.0392071
AA2AR	ZINC000000008695	7.38764	0.0409597
AA2AR	ZINC000000023696	8.14025	0.00724025
AA2AR	ZINC000000021859	5.51032	3.08799
AA2AR	ZINC000000003722	6.12051	0.757694
AA2AR	ZINC000000132502	5.73142	1.856
AA2AR	ZINC000000100250	6.98808	0.102782
AA2AR	ZINC000000049776	6.19895	0.63249
AA2AR	ZINC000000007471	7.00165	0.099621
AA2AR	ZINC000000045563	6.13967	0.724979
AA2AR	ZINC000000030120	7.35902	0.0437503
AA2AR	ZINC000000132974	6.15036	0.70736
AA2AR	ZINC000000068512	7.71474	0.0192866
AA2AR	ZINC000000052809	8.06281	0.00865337
AA2AR	ZINC000000037548	7.85259	0.0140413
AA2AR	ZINC000000038340	7.59474	0.025425
AA2AR	ZINC000000041248	6.83761	0.145341
AA2AR	ZINC000000022419	7.57926	0.0263478
AA2AR	ZINC000000204615	7.80242	0.0157607
AA2AR	ZINC000000623413	6.21715	0.606521
AA2AR	ZINC000000033985	6.85961	0.138164
AA2AR	ZINC000000028252	6.97048	0.107034
AA2AR	ZINC000000034905	6.78084	0.165637
AA2AR	CHEMBL558291	7.38395	0.0413091
AA2AR	ZINC000000039744	4.76882	17.0288
AA2AR	ZINC000000115795	5.45608	3.49884
AA2AR	ZINC000000098604	6.67142	0.213097
AA2AR	CHEMBL68738	7.67755	0.0210114
AA2AR	ZINC000000046002	7.02332	0.0947725
AA2AR	ZINC000000016119	6.46846	0.340047
AA2AR	ZINC000000036138	6.72129	0.18998
AA2AR	ZINC000000005988	8.13174	0.00738346
AA2AR	ZINC000000152894	8.19322	0.00640883
AA2AR	ZINC000000025099	5.21141	6.14594
AA2AR	ZINC000000139986	4.96055	10.9509
AA2AR	ZINC000000097549	7.09119	0.0810616
AA2AR	ZINC000000055239	6.74678	0.17915
AA2AR	ZINC000000029816	6.86444	0.136633
AA2AR	ZINC000000396454	5.7512	1.77338
AA2AR	ZINC000000076959	6.06557	0.859869
AA2AR	ZINC000000030129	6.93356	0.116531
AA2AR	ZINC000000040116	6.6333	0.232649
AA2AR	ZINC000000056333	8.03626	0.00919892
AA2AR	ZINC000000036853	7.37762	0.0419159
AA2AR	ZINC000000037984	7.59381	0.0254795
AA2AR	ZINC000000055186	7.26591	0.054211
AA2AR	ZINC000000010523	4.3583	43.8224
AA2AR	ZINC000000082820	5.86685	1.3588
AA2AR	ZINC000000294752	7.50799	0.031046
AA2AR	ZINC000000032747	7.49959	0.0316526
AA2AR	ZINC000000041815	6.44352	0.360144
AA2AR	CHEMBL16687	8.01424	0.00967739
AA2AR	ZINC000000056262	5.63854	2.29859
AA2AR	ZINC000000142118	6.87438	0.133542
AA2AR	ZINC000000036793	7.21053	0.0615844
AA2AR	ZINC000000236048	7.52866	0.0296032
AA2AR	ZINC000000048025	6.12265	0.753959
AA2AR	ZINC000000079869	6.97501	0.105922
AA2AR	CHEMBL491317	8.44861	0.00355949
AA2AR	ZINC000000040581	6.96621	0.108091
AA2AR	ZINC000000150156	6.99601	0.100923
AA2AR	ZINC000000080083	6.96209	0.109123
AA2AR	ZINC000000053421	6.50712	0.311088
AA2AR	ZINC000000081500	7.65054	0.0223594
AA2AR	ZINC000000001801	6.94542	0.113391
AA2AR	ZINC000000111531	4.68081	20.854
AA2AR	ZINC000000029520	7.79194	0.0161457
AA2AR	ZINC000000019795	7.17128	0.0674092
AA2AR	ZINC000000066965	7.25709	0.055324
AA2AR	ZINC000000104043	7.80731	0.0155843
AA2AR	ZINC000000000463	7.35533	0.044123
AA2AR	ZINC000000376160	7.0912	0.0810596
AA2AR	ZINC000000009341	7.69296	0.0202787
AA2AR	ZINC000000029499	6.39908	0.398948
AA2AR	ZINC000000488597	6.24461	0.569368
AA2AR	ZINC000000398488	6.86966	0.135003
AA2AR	ZINC000000070621	7.0132	0.0970074
AA2AR	ZINC000000267279	6.30918	0.490706
AA2AR	ZINC000000091907	7.90891	0.0123335
AA2AR	ZINC000000035173	4.74081	18.1632
AA2AR	ZINC000000081968	7.47135	0.0337789
AA2AR	ZINC000000000725	4.59091	25.6504
AA2AR	ZINC000000105930	5.55275	2.80062
AA2AR	ZINC000000041000	4.53767	28.9957
AA2AR	ZINC000000032681	7.42445	0.0376311
AA2AR	ZINC000000216272	8.01971	0.00955636
AA2AR	ZINC000000037565	6.68602	0.206055
AA2AR	ZINC000000000450	4.81748	15.2238
AA2AR	ZINC000000065009	7.17329	0.0670976
AA2AR	ZINC000000192506	7.61023	0.024534
AA2AR	ZINC000000441101	8.26404	0.00544453
AA2AR	ZINC000000032902	6.57643	0.265195
AA2AR	CHEMBL609603	7.82553	0.0149442
AA2AR	ZINC000000064729	5.96279	1.08946
AA2AR	ZINC000000087816	5.284	5.20001
AA2AR	ZINC000000058149	6.38248	0.414491
AA2AR	ZINC000000152094	6.28574	0.517914
AA2AR	ZINC000000033797	6.02704	0.939628
AA2AR	ZINC000000032307	7.75815	0.0174524
AA2AR	ZINC000000009589	5.90078	1.25667
AA2AR	ZINC000000673106	7.43966	0.0363359
AA2AR	ZINC000000193876	6.03377	0.925195
AA2AR	ZINC000000071541	6.84546	0.142737
AA2AR	ZINC000000036892	7.27516	0.0530685
AA2AR	ZINC000000043498	6.91194	0.122478
AA2AR	ZINC000000065787	7.26845	0.0538958
AA2AR	ZINC000000124801	8.18118	0.00658908
AA2AR	ZINC000000154998	7.6989	0.0200033
AA2AR	ZINC000000045767	7.77636	0.0167356
AA2AR	ZINC000000033591	7.86226	0.0137323
AA2AR	ZINC000000006138	4.7672	17.0922
AA2AR	ZINC000000247708	8.02731	0.00939058
AA2AR	ZINC000000407682	7.53545	0.0291441
AA2AR	ZINC000000044150	7.54759	0.0283406
AA2AR	ZINC000000041787	6.74835	0.178504
AA2AR	ZINC000000045498	7.77901	0.0166336
AA2AR	ZINC000000049638	8.29109	0.0051158
AA2AR	ZINC000000002247	3.29071	512.018
AA2AR	ZINC000000000660	5.2371	5.79293
AA2AR	ZINC000000118752	5.21779	6.05633
AA2AR	ZINC000000036668	7.22997	0.0588881
AA2AR	ZINC000000007504	4.86811	13.5484
AA2AR	ZINC000000037050	7.12196	0.0755161
AA2AR	ZINC000000034661	7.22378	0.0597342
AA2AR	ZINC000000153689	7.24228	0.0572422
AA2AR	ZINC000000601196	8.36388	0.00432633
AA2AR	ZINC000000089249	7.25662	0.0553836
AA2AR	ZINC000000036673	7.19931	0.0631964
AA2AR	ZINC000000062257	6.82423	0.14989
AA2AR	ZINC000000013352	4.09028	81.2313
AA2AR	ZINC000000306659	6.53568	0.291288
AA2AR	CHEMBL178589	7.69376	0.0202413
AA2AR	ZINC000000000100	8.17112	0.00674344
AA2AR	ZINC000000046879	7.35752	0.043902
AA2AR	ZINC000000043488	6.30281	0.497953
AA2AR	ZINC000000035757	7.58046	0.0262749
AA2AR	CHEMBL106265	7.15934	0.0692875
AA2AR	ZINC000000071389	5.19251	6.41941
AA2AR	ZINC000000077808	7.90552	0.0124303
AA2AR	ZINC000000039433	6.92917	0.117715
AA2AR	ZINC000000064054	6.83827	0.14512
AA2AR	ZINC000000015200	4.58497	26.0036
AA2AR	ZINC000000129749	7.91133	0.0122652
AA2AR	ZINC000000043473	5.14786	7.11443
AA2AR	ZINC000000053252	7.79133	0.0161684
AA2AR	ZINC000000056791	5.95936	1.09809
AA2AR	ZINC000000403748	7.20717	0.0620621
AA2AR	ZINC000000415881	7.26999	0.0537044
AA2AR	ZINC000000032824	6.83759	0.145349
AA2AR	ZINC000000035230	7.18496	0.0653193
AA2AR	ZINC000000038668	6.29149	0.511107
AA2AR	ZINC000000002932	6.17182	0.673262
AA2AR	ZINC000000049938	6.25068	0.561464
AA2AR	ZINC000000090013	7.59049	0.0256751
AA2AR	ZINC000000169825	5.13532	7.32285
AA2AR	ZINC000000029410	6.65512	0.221248
AA2AR	ZINC000000049409	8.37662	0.0042013
AA2AR	ZINC000000040770	5.58298	2.61231
AA2AR	ZINC000000034383	6.76934	0.170081
AA2AR	ZINC000000036029	7.38706	0.0410149
AA2AR	ZINC000000210519	4.47695	33.3467
AA2AR	ZINC000000048647	7.83649	0.0145717
AA2AR	ZINC000000033120	7.2874	0.0515942
AA2AR	ZINC000000062947	6.58131	0.262236
AA2AR	ZINC000000017603	7.34855	0.0448173
AA2AR	ZINC000000000428	6.65859	0.219487
AA2AR	ZINC000000073655	7.18168	0.0658144
AA2AR	ZINC000000040254	6.20053	0.630193
AA2AR	ZINC000000058301	6.74852	0.178436
AA2AR	ZINC000000034381	7.25268	0.0558885
AA2AR	ZINC000000005128	7.2166	0.0607292
AA2AR	ZINC000000059647	6.62934	0.234779
AA2AR	ZINC000000209974	6.71908	0.190949
AA2AR	ZINC000000081266	7.04494	0.0901691
AA2AR	ZINC000000089072	5.49929	3.16743
AA2AR	ZINC000000004029	6.66081	0.218367
AA2AR	ZINC000000115479	7.71344	0.0193446
AA2AR	ZINC000000102760	7.28956	0.0513376
AA2AR	ZINC000000016688	7.88518	0.0130263
AA2AR	ZINC000000623282	5.85922	1.38285
AA2AR	ZINC000000026534	7.14037	0.0723825
AA2AR	ZINC000000030554	6.40996	0.38908
AA2AR	ZINC000000088428	4.71964	19.0703
AA2AR	ZINC000000008854	7.05399	0.0883094
AA2AR	ZINC000000091925	6.89977	0.125959
AA2AR	ZINC000000046530	7.5822	0.0261698
AA2AR	ZINC000000532384	7.54691	0.0283851
AA2AR	ZINC000000022952	8.11296	0.00770976
AA2AR	ZINC000000037507	8.35342	0.00443182
AA2AR	ZINC000000112415	6.90017	0.125845
AA2AR	ZINC000000286491	7.65834	0.0219616
AA2AR	ZINC000000039253	7.92498	0.0118855
AA2AR	ZINC000000243925	5.78671	1.63413
AA2AR	ZINC000000043852	6.7818	0.165271
AA2AR	ZINC000000027316	5.86819	1.3546
AA2AR	ZINC000000053993	7.10661	0.0782321
AA2AR	ZINC000000167702	6.18398	0.654665
AA2AR	ZINC000000029651	6.84587	0.142603
AA2AR	ZINC000000046484	6.97006	0.107137
AA2AR	ZINC000000077144	7.7781	0.0166688
AA2AR	ZINC000000348453	5.7727	1.68773
AA2AR	ZINC000000045400	5.44438	3.59432
AA2AR	ZINC000000894625	7.94868	0.0112545
AA2AR	ZINC000000048757	8.18384	0.00654877
AA2AR	ZINC000000029018	8.01404	0.0096818
AA2AR	ZINC000000204881	8.54801	0.0028313
AA2AR	ZINC000000602661	8.41092	0.00388218
AA2AR	ZINC000001092774	6.33624	0.461066
AA2AR	ZINC000000050977	6.36266	0.433848
AA2AR	ZINC000000004541	5.86569	1.36242
AA2AR	ZINC000000083307	8.00768	0.00982465
AA2AR	ZINC000000083313	5.40048	3.97666
AA2AR	ZINC000000602416	8.51733	0.0030386
AA2AR	ZINC000000034203	7.50089	0.0315582
AA2AR	ZINC000000410777	7.97122	0.0106851
AA2AR	ZINC000000067863	6.4939	0.320704
AA2AR	ZINC000000030377	5.41585	3.83843
AA2AR	ZINC000000024972	6.99241	0.101762
AA2AR	ZINC000000039839	5.8488	1.41646
AA2AR	ZINC000000429331	7.387	0.0410202
AA2AR	ZINC000000033561	7.55523	0.0278463
AA2AR	ZINC000000080404	5.3881	4.09163
AA2AR	ZINC000000041854	6.98358	0.103853
AA2AR	ZINC000000069974	7.45894	0.0347584
AA2AR	ZINC000000035464	7.99098	0.0102099
AA2AR	ZINC000000158311	7.05727	0.0876452
AA2AR	ZINC000000113147	6.65111	0.223299
AA2AR	ZINC000000040791	6.27844	0.5267
AA2AR	ZINC000000173719	3.79087	161.858
AA2AR	ZINC000000054294	4.85662	13.9118
AA2AR	ZINC000000001217	5.12869	7.43553
AA2AR	ZINC000000004334	5.61129	2.44741
AA2AR	ZINC000000043064	7.97369	0.0106246
AA2AR	ZINC000000042667	6.67199	0.21282
AA2AR	ZINC000000213021	7.95786	0.0110191
AA2AR	ZINC000000037841	6.59236	0.255649
[truncated: 2,490 more rows]

## Sheet: ABL1
Receptor	Ligand	Predicted Affinity (-log(Kd/Ki))	Predicted Affinity (uM)
ABL1	ZINC000000009186	4.85878	13.8426
ABL1	ZINC000000717123	6.20258	0.627216
ABL1	ZINC000000254098	6.46836	0.340124
ABL1	ZINC000000631184	7.40144	0.039679
ABL1	ZINC000000588145	6.31436	0.484883
ABL1	ZINC000000204840	5.86373	1.36857
ABL1	ZINC000000062426	5.07673	8.38042
ABL1	ZINC000000052657	4.41024	38.8834
ABL1	ZINC000000023590	5.05752	8.75949
ABL1	ZINC000000044429	6.42632	0.374693
ABL1	ZINC000000417324	5.96756	1.07756
ABL1	ZINC000000057479	5.67189	2.12868
ABL1	ZINC000000012804	4.97757	10.53
ABL1	ZINC000000123249	6.54155	0.287377
ABL1	ZINC000000029592	5.43416	3.67992
ABL1	ZINC000000039977	5.67588	2.10921
ABL1	ZINC000000030664	5.06719	8.56664
ABL1	ZINC000000026795	7.3594	0.043712
ABL1	ZINC000000063564	7.00963	0.097808
ABL1	ZINC000000116278	5.1005	7.93421
ABL1	ZINC000000389325	6.8298	0.147978
ABL1	ZINC000000064030	6.58941	0.257388
ABL1	ZINC000000033375	7.07549	0.0840438
ABL1	ZINC000000161782	5.78899	1.62558
ABL1	ZINC000000170888	6.45482	0.350894
ABL1	ZINC000000159160	5.25739	5.52859
ABL1	ZINC000000000551	5.07101	8.49164
ABL1	ZINC000000083307	5.78213	1.65146
ABL1	ZINC000000035119	6.06423	0.86253
ABL1	ZINC000000075289	5.98119	1.04427
ABL1	ZINC000000594349	6.58747	0.25854
ABL1	ZINC000000033230	7.04176	0.0908315
ABL1	ZINC000000038865	5.91862	1.20609
ABL1	ZINC000000057704	6.66556	0.215995
ABL1	ZINC000000047101	4.65623	22.0684
ABL1	ZINC000000001728	5.09288	8.07451
ABL1	ZINC000000025513	6.87664	0.132851
ABL1	ZINC000000072018	6.72878	0.186731
ABL1	ZINC000000031399	5.01408	9.68099
ABL1	ZINC000000001008	5.92154	1.19802
ABL1	ZINC000000002057	5.87175	1.34355
ABL1	ZINC000000084578	6.72003	0.190535
ABL1	ZINC000000129955	6.79606	0.159934
ABL1	ZINC000000008889	5.00374	9.91415
ABL1	ZINC000000017521	6.33774	0.459471
ABL1	ZINC000000081305	5.4716	3.37595
ABL1	ZINC000000063857	6.30982	0.489983
ABL1	ZINC000000040053	5.23634	5.80305
ABL1	ZINC000000029361	6.06446	0.862067
ABL1	ZINC000000163977	6.57388	0.266761
ABL1	ZINC000000044124	6.12848	0.743913
ABL1	ZINC000000375961	5.54823	2.8299
ABL1	ZINC000000032587	5.61967	2.40066
ABL1	ZINC000000452449	7.40985	0.0389183
ABL1	ZINC000000038522	6.46623	0.341796
ABL1	ZINC000000057760	5.27864	5.2645
ABL1	ZINC000000238547	6.44218	0.361258
ABL1	ZINC000000000831	5.14713	7.12635
ABL1	ZINC000000538159	5.68244	2.0776
ABL1	ZINC000000008066	5.0912	8.10583
ABL1	ZINC000000038238	7.36553	0.0430993
ABL1	ZINC000000148890	5.51216	3.07498
ABL1	ZINC000000060039	5.79036	1.62048
ABL1	ZINC000000178708	5.93499	1.16147
ABL1	ZINC000000591272	5.98717	1.02999
ABL1	ZINC000000375499	6.13462	0.733472
ABL1	ZINC000000185837	6.42369	0.376974
ABL1	ZINC000000073730	5.71473	1.92871
ABL1	ZINC000000051757	6.15153	0.705455
ABL1	ZINC000000035966	5.16208	6.88527
ABL1	ZINC000000000406	5.67433	2.11675
ABL1	ZINC000000066314	4.18735	64.9603
ABL1	ZINC000000017967	5.60412	2.48819
ABL1	ZINC000000591665	7.91246	0.0122332
ABL1	ZINC000000052773	6.53039	0.294854
ABL1	ZINC000000028986	5.43821	3.64574
ABL1	ZINC000000044117	4.86853	13.5354
ABL1	ZINC000000147118	6.85661	0.13912
ABL1	ZINC000000000735	5.74155	1.81321
ABL1	ZINC000000398740	5.79117	1.61745
ABL1	ZINC000000193971	6.55429	0.27907
ABL1	ZINC000000036746	5.44361	3.60077
ABL1	ZINC000000429540	6.30822	0.49179
ABL1	ZINC000000048821	6.90309	0.124999
ABL1	ZINC000000126502	6.25077	0.561342
ABL1	ZINC000000059131	7.27831	0.0526854
ABL1	ZINC000000015062	7.08071	0.0830396
ABL1	ZINC000000043130	6.55713	0.277248
ABL1	ZINC000000019959	4.61284	24.3871
ABL1	ZINC000000033641	5.94192	1.14309
ABL1	ZINC000000133774	6.43639	0.366112
ABL1	ZINC000000007747	5.76575	1.71494
ABL1	ZINC000000208541	6.92347	0.119268
ABL1	ZINC000000149906	6.00079	0.998185
ABL1	ZINC000000532384	6.08211	0.827742
ABL1	ZINC000000430006	7.13799	0.07278
ABL1	ZINC000000002603	5.8143	1.53355
ABL1	ZINC000000080665	7.38533	0.0411786
ABL1	ZINC000000622407	7.25774	0.0552414
ABL1	ZINC000000122467	6.50677	0.311336
ABL1	ZINC000000103434	6.77433	0.168138
ABL1	ZINC000000031563	6.57527	0.265906
ABL1	ZINC000000032723	7.0203	0.0954332
ABL1	ZINC000000051641	5.17885	6.62447
ABL1	ZINC000000009404	5.30535	4.9505
ABL1	ZINC000000031266	5.45039	3.54495
ABL1	ZINC000000252472	6.98248	0.104115
ABL1	ZINC000000041757	6.22026	0.602195
ABL1	ZINC000000151026	6.65004	0.22385
ABL1	ZINC000000083230	5.46549	3.42385
ABL1	ZINC000000034813	7.07363	0.0844058
ABL1	ZINC000000630454	7.87364	0.013377
ABL1	ZINC000000000050	4.78307	16.4788
ABL1	ZINC000000030160	5.27668	5.28834
ABL1	ZINC000000706985	5.31074	4.8894
ABL1	ZINC000000226833	7.30809	0.049194
ABL1	ZINC000000033995	6.83916	0.144823
ABL1	ZINC000000608220	5.50346	3.13721
ABL1	ZINC000000012778	6.85196	0.140618
ABL1	ZINC000000423539	5.28631	5.17235
ABL1	ZINC000000090757	4.94323	11.3965
ABL1	CHEMBL271984	6.3045	0.496027
ABL1	ZINC000000036393	6.90023	0.125827
ABL1	ZINC000000029840	5.86274	1.37169
ABL1	ZINC000000009612	6.06496	0.861071
ABL1	ZINC000000031584	5.98477	1.0357
ABL1	ZINC000000008614	5.37693	4.19825
ABL1	ZINC000000048257	6.12833	0.744159
ABL1	ZINC000000000127	4.98035	10.4628
ABL1	ZINC000000006892	6.73236	0.1852
ABL1	ZINC000000028249	5.4139	3.85563
ABL1	ZINC000000004107	5.28513	5.18646
ABL1	ZINC000000597817	6.51859	0.302978
ABL1	ZINC000001211159	7.62711	0.0235988
ABL1	ZINC000000059122	7.36147	0.0435036
ABL1	ZINC000000035812	6.18831	0.648166
ABL1	CHEMBL364623	7.42574	0.0375202
ABL1	ZINC000000017230	4.42816	37.3112
ABL1	CHEMBL1171960	6.84128	0.144119
ABL1	ZINC000000035415	7.07759	0.0836397
ABL1	CHEMBL121190	7.00482	0.0988963
ABL1	ZINC000000000394	5.4203	3.7993
ABL1	ZINC000000030277	5.29958	5.01675
ABL1	ZINC000000058028	6.19103	0.644128
ABL1	ZINC000000002263	5.08862	8.15425
ABL1	ZINC000000147249	6.21201	0.613751
ABL1	ZINC000000092185	5.85159	1.40738
ABL1	ZINC000000060072	6.9037	0.124826
ABL1	ZINC000000035826	6.12973	0.741767
ABL1	ZINC000000050041	6.83806	0.14519
ABL1	ZINC000000037363	7.13877	0.0726497
ABL1	ZINC000000044245	6.06565	0.859712
ABL1	ZINC000000029991	4.92027	12.0153
ABL1	ZINC000000000235	5.30689	4.93293
ABL1	ZINC000000035230	6.73567	0.183795
ABL1	ZINC000000006178	5.27193	5.34645
ABL1	ZINC000000002012	6.05188	0.887407
ABL1	ZINC000000031819	6.18122	0.658846
ABL1	ZINC000000008558	4.70016	19.9451
ABL1	ZINC000000052495	6.56023	0.275277
ABL1	ZINC000000425372	5.07218	8.46882
ABL1	ZINC000000037896	5.00601	9.86248
ABL1	ZINC000000102798	6.18391	0.654773
ABL1	ZINC000000033534	7.51837	0.0303129
ABL1	ZINC000000077423	6.98426	0.103691
ABL1	ZINC000000121503	5.42662	3.7444
ABL1	ZINC000000020472	5.32873	4.691
ABL1	ZINC000000034814	7.38644	0.0410729
ABL1	ZINC000000042136	4.74227	18.102
ABL1	ZINC000000005336	6.24747	0.565627
ABL1	ZINC000000038153	6.34609	0.450722
ABL1	ZINC000000209884	7.73023	0.0186108
ABL1	ZINC000000054870	6.44405	0.359708
ABL1	ZINC000000063066	4.84798	14.1913
ABL1	ZINC000000003929	4.03155	92.992
ABL1	ZINC000000001682	6.27855	0.526568
ABL1	ZINC000000933356	7.3957	0.0402069
ABL1	ZINC000000656425	7.07567	0.0840099
ABL1	ZINC000000017389	6.30281	0.497954
ABL1	ZINC000000132190	6.63447	0.232021
ABL1	ZINC000000026388	6.66984	0.213876
ABL1	CHEMBL270492	7.25698	0.055337
ABL1	ZINC000000001083	6.08692	0.818607
ABL1	ZINC000000431259	7.54823	0.028299
ABL1	ZINC000000529147	5.86791	1.35548
ABL1	ZINC000000027639	6.70927	0.195311
ABL1	ZINC000000004517	4.99889	10.0256
ABL1	ZINC000000162806	6.78346	0.164641
ABL1	ZINC000000468545	7.02175	0.0951154
ABL1	ZINC000000045197	6.27857	0.526541
ABL1	ZINC000000083554	4.21887	60.4126
ABL1	ZINC000000092609	5.6677	2.14929
ABL1	ZINC000000002754	5.49411	3.20548
ABL1	ZINC000000207863	6.22158	0.600375
ABL1	ZINC000020468241	6.63711	0.230614
ABL1	ZINC000000002212	5.7526	1.76768
ABL1	ZINC000000039245	5.41021	3.88858
ABL1	ZINC000000011304	4.49444	32.0304
ABL1	ZINC000000001408	4.89565	12.7159
ABL1	ZINC000000009179	4.91291	12.2204
ABL1	ZINC000000038236	6.82444	0.149818
ABL1	ZINC000000538594	7.47998	0.0331143
ABL1	ZINC000000099062	4.46053	34.6311
ABL1	ZINC000000156078	5.39409	4.03559
ABL1	ZINC000000161115	6.40582	0.392804
ABL1	ZINC000000107553	5.87119	1.34528
ABL1	ZINC000000090378	5.45362	3.51867
ABL1	ZINC000000154795	5.13535	7.32238
ABL1	ZINC000000004118	5.3228	4.75553
ABL1	ZINC000000001673	5.61547	2.424
ABL1	ZINC000000029698	5.20738	6.20328
ABL1	ZINC000000029730	6.01711	0.961361
ABL1	ZINC000000094987	6.11136	0.773815
ABL1	ZINC000000024663	6.10478	0.78563
ABL1	ZINC000000658325	6.69984	0.199598
ABL1	ZINC000000030661	5.01475	9.666
ABL1	ZINC000000025884	5.45891	3.4761
ABL1	ZINC000000651704	7.27514	0.0530708
ABL1	ZINC000000082122	6.82267	0.15043
ABL1	ZINC000000044007	5.45679	3.49306
ABL1	ZINC000000040038	6.12899	0.74303
ABL1	ZINC000000078541	5.65312	2.22268
ABL1	ZINC000000086141	5.94123	1.14491
ABL1	ZINC000000012858	7.27189	0.0534703
ABL1	CHEMBL55592	7.92056	0.0120071
ABL1	ZINC000000036941	7.0449	0.0901782
ABL1	ZINC000000060893	5.28809	5.15118
ABL1	CHEMBL550281	8.18306	0.0065606
ABL1	ZINC000000028222	5.04213	9.0754
ABL1	ZINC000000121212	6.78525	0.163964
ABL1	ZINC000000029892	5.98314	1.03958
ABL1	ZINC000001614311	7.16087	0.0690443
ABL1	ZINC000000357757	5.97863	1.05044
ABL1	ZINC000000113508	6.76349	0.172387
ABL1	ZINC000000031646	5.19613	6.36611
ABL1	ZINC000000029154	5.47259	3.3683
ABL1	ZINC000000487146	6.92846	0.117906
ABL1	ZINC000000051733	5.72741	1.87323
ABL1	ZINC000000633457	7.72062	0.0190276
ABL1	ZINC000000038360	4.76933	17.0085
ABL1	ZINC000000038320	6.33914	0.457989
ABL1	ZINC000000024727	4.7171	19.1821
ABL1	ZINC000000593691	6.20983	0.616831
ABL1	ZINC000000010761	5.16167	6.89177
ABL1	ZINC000000029171	5.40161	3.9663
ABL1	ZINC000000054177	5.51716	3.03977
ABL1	ZINC000000051407	5.37917	4.17663
ABL1	ZINC000000144130	6.35133	0.445314
ABL1	ZINC000000005512	6.64476	0.226589
ABL1	ZINC000000004287	5.63028	2.34273
ABL1	ZINC000001080106	8.02164	0.00951388
ABL1	ZINC000000072211	6.39162	0.405865
ABL1	ZINC000000163117	5.96839	1.07549
ABL1	ZINC000000035848	6.26353	0.545091
ABL1	ZINC000000035800	6.91279	0.122239
ABL1	ZINC000000032706	5.87003	1.34887
ABL1	ZINC000000029067	5.34202	4.54969
ABL1	ZINC000000038570	7.11462	0.0768039
ABL1	ZINC000000098555	5.0775	8.36561
ABL1	ZINC000000001768	5.49538	3.19612
ABL1	ZINC000000017106	6.39687	0.400991
ABL1	ZINC000000027610	4.93412	11.638
ABL1	ZINC000000028148	5.4703	3.38613
ABL1	ZINC000000017599	5.42701	3.74103
ABL1	ZINC000000850742	6.936	0.115877
ABL1	ZINC000000000015	5.37398	4.2269
ABL1	ZINC000000175529	5.71578	1.92408
ABL1	ZINC000000118430	5.95182	1.11732
ABL1	ZINC000000063859	6.73716	0.183165
ABL1	ZINC000000137859	5.91027	1.2295
ABL1	ZINC000000045198	5.14712	7.12655
ABL1	ZINC000000532011	5.1265	7.47302
ABL1	ZINC000000070023	7.37239	0.0424243
ABL1	ZINC000000006299	5.87899	1.32132
ABL1	ZINC000000051418	6.01868	0.957904
ABL1	ZINC000000468071	5.94327	1.13954
ABL1	ZINC000000002698	5.38771	4.09534
ABL1	ZINC000000070157	4.93045	11.7368
ABL1	ZINC000000005428	6.94866	0.112548
ABL1	ZINC000000279821	5.51169	3.07829
ABL1	ZINC000000034608	5.48454	3.27684
ABL1	ZINC000000572268	5.72758	1.8725
ABL1	ZINC000000036984	5.68936	2.04475
ABL1	ZINC000000212351	5.80728	1.55856
ABL1	ZINC000000036630	5.48226	3.29416
ABL1	ZINC000000039316	6.39803	0.399917
ABL1	ZINC000000003949	5.93066	1.17311
ABL1	ZINC000000014991	5.40142	3.96808
ABL1	ZINC000000008705	5.62251	2.38503
ABL1	ZINC000000006382	5.34487	4.51995
ABL1	ZINC000000044995	5.95818	1.10108
ABL1	ZINC000000043551	5.04025	9.1149
ABL1	ZINC000000018553	5.51956	3.02301
ABL1	ZINC000000133977	5.13823	7.27397
ABL1	ZINC000000170144	5.11133	7.73869
ABL1	ZINC000000068224	6.34944	0.447257
ABL1	ZINC000000190298	5.87903	1.32121
ABL1	ZINC000000050921	5.30297	4.97777
ABL1	ZINC000000042028	5.76315	1.72525
ABL1	ZINC000000505881	5.41429	3.85223
ABL1	ZINC000000002308	5.0003	9.99301
ABL1	ZINC000000057530	5.28345	5.20652
ABL1	ZINC000000038999	7.14696	0.0712924
ABL1	ZINC000000012054	4.53715	29.0301
ABL1	ZINC000000029551	4.80657	15.611
ABL1	ZINC000000006740	5.76419	1.72111
ABL1	ZINC000000005298	5.34549	4.51348
ABL1	ZINC000000032620	7.40234	0.0395969
ABL1	ZINC000000030112	5.469	3.39623
ABL1	ZINC000000198839	5.80096	1.5814
ABL1	ZINC000000001131	5.78364	1.64575
ABL1	ZINC000000078743	5.90623	1.24099
ABL1	ZINC000000029890	5.19655	6.35988
ABL1	ZINC000000275717	6.83119	0.147506
ABL1	ZINC000000033643	6.00882	0.979899
ABL1	ZINC000000001370	6.63216	0.233259
ABL1	ZINC000000046716	5.31376	4.85553
ABL1	ZINC000000035509	5.95462	1.11016
ABL1	ZINC000000036021	5.81822	1.51976
ABL1	ZINC000000051515	6.43656	0.365967
ABL1	ZINC000000366875	7.79812	0.0159177
ABL1	ZINC000000027173	6.52213	0.300521
ABL1	ZINC000000002065	5.31391	4.8539
ABL1	ZINC000000052106	5.79906	1.58833
ABL1	ZINC000000413534	5.60981	2.45579
ABL1	ZINC000000083798	6.40778	0.391043
ABL1	ZINC000000073065	6.46969	0.339083
ABL1	ZINC000000027759	5.43233	3.6955
ABL1	ZINC000000000112	5.12933	7.4245
ABL1	ZINC000000048025	5.59797	2.52363
ABL1	ZINC000000066984	6.36145	0.435065
ABL1	ZINC000002712458	6.94912	0.112429
ABL1	ZINC000000177171	4.91079	12.2804
ABL1	ZINC000000059908	6.94418	0.113717
ABL1	ZINC000000067481	6.35905	0.43747
ABL1	ZINC000000029512	4.4761	33.4119
ABL1	ZINC000000043963	6.72784	0.187139
ABL1	ZINC000000056536	6.15197	0.704737
ABL1	ZINC000000032854	5.38698	4.10227
ABL1	ZINC000000042822	6.16089	0.690419
ABL1	ZINC000000037359	6.13012	0.741108
ABL1	ZINC000000350258	5.3905	4.06915
ABL1	ZINC000000037927	5.98959	1.02425
ABL1	ZINC000000035220	6.95063	0.112039
ABL1	ZINC000000035666	6.64022	0.228971
ABL1	ZINC000000019387	5.65676	2.20417
ABL1	ZINC000000023021	5.83525	1.46133
ABL1	ZINC000000000547	5.99341	1.0153
ABL1	ZINC000000043496	6.73755	0.183001
ABL1	ZINC000000076963	6.24844	0.564367
ABL1	ZINC000000001193	5.87201	1.34273
ABL1	ZINC000000036400	6.43634	0.366153
ABL1	ZINC000000064077	6.35619	0.440366
ABL1	ZINC000000051286	6.26551	0.542619
ABL1	CHEMBL454119	7.00418	0.0990426
ABL1	ZINC000000214080	6.97804	0.105186
ABL1	ZINC000000033557	5.48254	3.29201
ABL1	ZINC000000185409	6.00562	0.987138
ABL1	ZINC000000038096	6.86643	0.13601
ABL1	ZINC000000042298	6.01801	0.959385
ABL1	ZINC000000033166	6.28304	0.521148
ABL1	ZINC000000627840	5.86219	1.37344
ABL1	ZINC000000012426	6.99458	0.101256
ABL1	ZINC000000031253	7.13057	0.0740342
ABL1	ZINC000000507499	5.83211	1.47193
ABL1	ZINC000000000125	5.34362	4.53291
ABL1	ZINC000000067586	5.57973	2.63188
ABL1	ZINC000000001679	6.9401	0.11479
ABL1	ZINC000000075919	6.33723	0.46001
ABL1	ZINC000000036462	5.96135	1.09308
ABL1	CHEMBL209617	6.63062	0.234087
ABL1	ZINC000000004748	5.86135	1.3761
ABL1	ZINC000000038548	6.18007	0.660581
ABL1	ZINC000000028434	5.88591	1.30045
ABL1	ZINC000000534361	5.55787	2.76775
ABL1	ZINC000000121466	6.27936	0.525584
ABL1	ZINC000000182355	5.77946	1.66167
ABL1	ZINC000000066912	5.8599	1.3807
ABL1	ZINC000001629329	7.62086	0.023941
ABL1	ZINC000095583278	6.39673	0.401118
ABL1	ZINC000000015441	6.46359	0.343885
ABL1	ZINC000000045764	6.44138	0.36193
ABL1	ZINC000000151967	5.29827	5.03189
ABL1	ZINC000000035190	5.50166	3.15021
ABL1	ZINC000000689525	7.49098	0.0322867
ABL1	ZINC000000000947	6.39282	0.404742
ABL1	ZINC000000032492	6.02751	0.938611
ABL1	ZINC000000033219	5.3506	4.46067
ABL1	ZINC000000083930	6.15307	0.702967
ABL1	ZINC000000139801	5.26265	5.46202
ABL1	ZINC000000263859	5.86613	1.36102
ABL1	ZINC000000056306	6.38731	0.409911
ABL1	ZINC000000036599	5.35545	4.41109
ABL1	ZINC000000009241	6.35219	0.444432
ABL1	ZINC000000045743	5.31369	4.85635
ABL1	ZINC000000027661	6.73363	0.184659
ABL1	ZINC000000074714	6.11724	0.763412
ABL1	ZINC000000035163	5.5904	2.56802
ABL1	ZINC000000001754	5.53489	2.91818
ABL1	ZINC000000540748	5.74387	1.80358
ABL1	ZINC000000048824	5.87996	1.31839
ABL1	ZINC000000030887	4.29376	50.844
ABL1	ZINC000000055372	5.81085	1.54578
ABL1	ZINC000000130055	7.11632	0.0765032
ABL1	ZINC000000491370	6.03252	0.927855
ABL1	ZINC000000825806	6.29496	0.507033
ABL1	ZINC000000038630	6.7003	0.199388
ABL1	ZINC000000003851	5.96629	1.08072
ABL1	ZINC000000353018	5.36951	4.27065
ABL1	ZINC000000038722	7.43463	0.0367597
ABL1	ZINC000000049954	7.14411	0.0717618
ABL1	ZINC000000034316	5.2202	6.02286
ABL1	ZINC000000094838	5.56063	2.75022
ABL1	CHEMBL406845	4.60365	24.9087
ABL1	ZINC000000090396	6.98042	0.104612
ABL1	ZINC000000627746	6.92551	0.118711
ABL1	ZINC000000048188	6.03975	0.912528
ABL1	ZINC000000057407	4.6973	20.0772
ABL1	ZINC000000067489	6.39484	0.402866
ABL1	ZINC000000481806	4.93432	11.6326
ABL1	ZINC000000022952	6.84467	0.142997
ABL1	ZINC000000007504	5.23323	5.84478
ABL1	ZINC000000104618	6.24399	0.570176
ABL1	ZINC000000040036	5.61215	2.44259
ABL1	ZINC000000010541	5.46627	3.4177
ABL1	ZINC000000004065	4.9609	10.9421
ABL1	ZINC000000309815	7.08304	0.0825967
ABL1	ZINC000000000072	4.95123	11.1884
ABL1	ZINC000000117093	6.0491	0.893108
ABL1	ZINC000000061490	5.42203	3.78415
ABL1	ZINC000000044167	6.64064	0.228749
ABL1	ZINC000000009766	4.63064	23.4076
ABL1	ZINC000000044773	6.19994	0.631052
ABL1	ZINC000000000392	4.72393	18.8829
ABL1	CHEMBL1171532	7.4534	0.0352046
ABL1	ZINC000000465005	6.81521	0.153036
ABL1	ZINC000000001156	5.74956	1.78008
ABL1	ZINC000000070350	7.12541	0.0749188
ABL1	ZINC000000003945	6.25492	0.556013
ABL1	ZINC000000030412	5.47131	3.37823
ABL1	ZINC000000102872	5.84894	1.41598
ABL1	ZINC000000035328	6.19656	0.635976
ABL1	ZINC000000004127	6.80673	0.156054
ABL1	ZINC000000030550	5.76519	1.71715
ABL1	ZINC000000029160	5.28364	5.20425
ABL1	ZINC000000035017	5.04898	8.93337
ABL1	ZINC000000036681	4.63506	23.171
ABL1	ZINC000000034288	5.75237	1.76861
ABL1	ZINC000000755011	6.56934	0.269564
ABL1	ZINC000000030420	5.62672	2.36198
ABL1	ZINC000000084114	6.70277	0.198256
ABL1	ZINC000000086236	6.64356	0.227218
ABL1	ZINC000000039022	7.10181	0.0791029
ABL1	ZINC000000036733	5.01692	9.61788
ABL1	ZINC000000033745	7.27942	0.052551
ABL1	ZINC000000005691	5.79388	1.6074
ABL1	ZINC000000725022	6.87279	0.134034
ABL1	ZINC000000107515	5.44573	3.58319
ABL1	ZINC000000001400	4.6802	20.8833
ABL1	ZINC000000038941	6.23069	0.58791
ABL1	ZINC000000024658	6.07849	0.834664
ABL1	ZINC000000005823	6.3953	0.402438
ABL1	ZINC000000030328	7.01648	0.0962758
ABL1	ZINC000000131692	5.33154	4.66084
ABL1	ZINC000000116948	6.81723	0.152323
ABL1	ZINC000000093939	7.03171	0.0929597
ABL1	ZINC000000076010	5.17948	6.61479
ABL1	ZINC000000000630	5.34451	4.52361
ABL1	ZINC000000044183	6.14851	0.710384
ABL1	ZINC000000002203	7.03416	0.0924347
ABL1	CHEMBL29197	6.83161	0.147364
ABL1	ZINC000000003117	5.63035	2.34234
ABL1	ZINC000000025891	4.57537	26.5848
ABL1	ZINC000000035876	6.75763	0.174732
ABL1	ZINC000000198632	5.75509	1.75755
ABL1	ZINC000000016339	5.93074	1.1729
ABL1	ZINC000000033785	7.46167	0.0345403
ABL1	ZINC000000036726	6.1425	0.720274
ABL1	ZINC000000052576	5.3849	4.12195
ABL1	ZINC000000230599	6.32404	0.474194
ABL1	ZINC000000142135	5.38771	4.09531
ABL1	ZINC000000032890	6.28222	0.522135
ABL1	ZINC000000068324	6.79416	0.160633
ABL1	ZINC000000035023	5.84578	1.42634
ABL1	ZINC000000387384	6.94626	0.113174
ABL1	ZINC000002115957	6.99997	0.100007
ABL1	ZINC000000031879	5.4397	3.63327
ABL1	ZINC000000307025	5.62951	2.34687
ABL1	ZINC000000199727	5.54972	2.82023
ABL1	ZINC000000006274	4.84208	14.3855
ABL1	ZINC000000036111	6.04457	0.902465
ABL1	ZINC000000579981	5.82506	1.49604
ABL1	ZINC000000032526	6.56534	0.272056
ABL1	ZINC000000480762	6.89724	0.126694
ABL1	ZINC000000047507	5.46439	3.43252
ABL1	ZINC000000176389	5.11669	7.64376
ABL1	ZINC000000010124	6.48949	0.323971
ABL1	ZINC000000402771	5.82354	1.50126
ABL1	ZINC000000001499	6.70895	0.195458
ABL1	ZINC000000003961	7.42616	0.0374832
ABL1	ZINC000000324841	6.99852	0.100342
ABL1	ZINC000000196168	6.91958	0.120343
ABL1	ZINC000000496250	5.85255	1.40428
ABL1	ZINC000000032414	5.76197	1.72994
ABL1	ZINC000000563039	5.5056	3.12173
ABL1	ZINC000000031844	5.60568	2.47926
ABL1	ZINC000000429528	5.03325	9.26291
ABL1	ZINC000000034830	5.37729	4.19477
ABL1	ZINC000000030926	5.38866	4.08642
ABL1	ZINC000000147180	6.20657	0.621491
ABL1	ZINC000001069326	7.55847	0.0276396
ABL1	ZINC000000051663	6.73649	0.183447
ABL1	ZINC000000139344	5.03937	9.13327
ABL1	ZINC000000199627	5.31492	4.8426
ABL1	ZINC000000022214	4.00486	98.8861
ABL1	ZINC000000078010	6.29595	0.505884
ABL1	ZINC000000444941	5.35728	4.39257
ABL1	ZINC000000004029	5.32829	4.6958
ABL1	ZINC000000042658	4.90163	12.542
ABL1	ZINC000000522622	5.75845	1.74403
ABL1	ZINC000000035926	5.68074	2.08572
ABL1	ZINC000000036066	6.07719	0.837165
ABL1	ZINC000000068149	5.95205	1.11672
ABL1	ZINC000000001448	5.76199	1.72984
ABL1	ZINC000000035992	6.25307	0.558383
ABL1	ZINC000000101968	6.35154	0.445102
ABL1	ZINC000000032758	6.49999	0.316233
ABL1	ZINC000000022311	5.33531	4.6205
ABL1	ZINC000000033582	4.35764	43.8892
ABL1	ZINC000000050245	5.65529	2.21164
ABL1	ZINC000000045616	5.71287	1.93698
ABL1	ZINC000000626724	6.24776	0.565251
ABL1	ZINC000000055463	6.43114	0.370561
ABL1	ZINC000000036669	5.73651	1.83438
ABL1	ZINC000000195151	7.4524	0.035286
ABL1	ZINC000000180815	5.36331	4.33204
ABL1	ZINC000000041274	5.95275	1.11494
ABL1	ZINC000000151338	6.83528	0.146124
ABL1	ZINC000000000889	4.75249	17.6813
ABL1	ZINC000000009463	4.69938	19.9813
ABL1	ZINC000000027707	6.43105	0.370635
ABL1	ZINC000000040340	4.82182	15.0723
ABL1	ZINC000000064654	5.86117	1.37668
ABL1	ZINC000000300636	7.44506	0.0358869
ABL1	ZINC000000009651	6.83389	0.146593
ABL1	ZINC000000063522	5.56004	2.75397
ABL1	ZINC000000052032	5.61365	2.43416
ABL1	ZINC000000029207	5.23593	5.80856
ABL1	ZINC000000558047	6.99204	0.101849
ABL1	ZINC000000027497	5.86747	1.35683
ABL1	ZINC000000046712	5.82108	1.50979
ABL1	ZINC000000048674	5.12174	7.5554
ABL1	ZINC000000051944	5.69911	1.99934
ABL1	ZINC000000031960	5.44613	3.57989
ABL1	ZINC000000072607	6.14423	0.717414
ABL1	ZINC000000029675	5.57453	2.66362
ABL1	ZINC000000071371	7.31166	0.0487912
ABL1	ZINC000000031595	6.68921	0.204547
ABL1	ZINC000000095697	7.60733	0.0246983
ABL1	ZINC000000028958	4.68126	20.8326
ABL1	ZINC000000489540	6.26322	0.545486
ABL1	ZINC000000279785	5.72612	1.87878
ABL1	ZINC000000317172	5.67795	2.09916
ABL1	ZINC000000024246	6.54245	0.286778
ABL1	ZINC000000144307	5.90429	1.24654
ABL1	ZINC000000070897	7.10554	0.0784252
ABL1	ZINC000000592653	5.96984	1.0719
ABL1	ZINC000000453684	7.00362	0.0991695
ABL1	ZINC000000035368	5.44818	3.56302
ABL1	ZINC000000029866	6.45505	0.350715
ABL1	ZINC000000000672	5.8664	1.36019
ABL1	ZINC000000031536	5.70679	1.9643
ABL1	ZINC000000371925	5.37486	4.21834
ABL1	ZINC000000145893	5.56297	2.73547
ABL1	ZINC000000415881	6.84498	0.142896
ABL1	ZINC000000009967	7.02378	0.0946721
ABL1	ZINC000000001764	6.30422	0.496346
ABL1	ZINC000000017891	5.34481	4.52057
ABL1	ZINC000000028323	6.07128	0.848627
ABL1	ZINC000000052045	5.26481	5.43483
ABL1	ZINC000000077745	7.60683	0.0247268
ABL1	ZINC000000157447	6.01327	0.9699
ABL1	ZINC000000030755	7.01603	0.0963752
ABL1	ZINC000000041416	5.84117	1.44154
ABL1	ZINC000000029197	5.16589	6.82507
ABL1	ZINC000000031835	7.08252	0.0826957
ABL1	ZINC000000036356	6.15717	0.696357
ABL1	ZINC000000065249	5.8958	1.27116
ABL1	ZINC000000066732	5.94314	1.13988
ABL1	ZINC000000028519	5.09256	8.0805
ABL1	ZINC000000001958	5.41025	3.88818
ABL1	ZINC000000128555	5.07013	8.50886
ABL1	ZINC000000007382	5.35574	4.40823
ABL1	ZINC000000032671	5.96007	1.09631
ABL1	ZINC000000078353	5.43535	3.6699
ABL1	ZINC000000017767	6.29059	0.512161
ABL1	ZINC000000002162	5.17311	6.71256
ABL1	ZINC000000606494	7.11331	0.0770361
ABL1	ZINC000000317485	5.14432	7.17261
ABL1	ZINC000000019246	6.66265	0.217443
ABL1	ZINC000000051497	5.44168	3.61679
ABL1	ZINC000000032938	5.87281	1.34025
ABL1	ZINC000000027374	5.2412	5.73853
ABL1	ZINC000000174373	6.25003	0.562304
ABL1	ZINC000000096321	6.54553	0.284751
ABL1	ZINC000000204542	7.06572	0.0859569
ABL1	ZINC000000057673	6.88081	0.13158
ABL1	ZINC000000032280	6.15591	0.698378
ABL1	ZINC000000036988	6.96344	0.108783
ABL1	ZINC000000155514	6.098	0.798004
ABL1	ZINC000000063079	5.58532	2.59825
ABL1	ZINC000000004221	5.29142	5.11188
ABL1	ZINC000000000371	5.14452	7.16933
ABL1	ZINC000000455556	5.49533	3.19647
ABL1	ZINC000000033385	7.66422	0.0216663
ABL1	ZINC000000100297	7.08735	0.0817811
ABL1	ZINC000000403639	6.36217	0.434338
ABL1	ZINC000000001742	5.1944	6.39149
ABL1	ZINC000000137824	7.57575	0.0265614
ABL1	ZINC000000755531	5.24659	5.66778
ABL1	ZINC000000009390	4.65099	22.3364
ABL1	ZINC000000074111	6.49508	0.319828
ABL1	ZINC000000036550	6.33754	0.459681
ABL1	ZINC000000088659	6.6442	0.226881
ABL1	ZINC000000038333	5.33347	4.64008
ABL1	ZINC000000537759	6.20952	0.617272
ABL1	ZINC000000381997	5.75275	1.76705
ABL1	ZINC000000001106	6.35747	0.439069
ABL1	ZINC000000070933	5.57769	2.64431
ABL1	ZINC000000068940	6.19619	0.63651
ABL1	ZINC000000084124	5.71461	1.92926
ABL1	ZINC000000016708	5.20666	6.21359
ABL1	ZINC000000754665	7.24438	0.0569665
ABL1	ZINC000000026869	5.98287	1.04023
ABL1	ZINC000000032750	7.26007	0.0549459
ABL1	ZINC000000607721	5.54205	2.87044
ABL1	ZINC000000206117	5.36472	4.31794
ABL1	ZINC000000008694	7.49699	0.0318428
ABL1	ZINC000000299576	4.89932	12.6089
ABL1	ZINC000000805321	7.04108	0.0909751
ABL1	ZINC000000015553	5.55321	2.79761
ABL1	ZINC000000045010	6.42432	0.376428
ABL1	ZINC000000134468	5.65053	2.23599
ABL1	ZINC000000008769	5.40914	3.89819
ABL1	ZINC000000048615	5.39751	4.00395
ABL1	ZINC000000589891	6.868	0.135518
ABL1	ZINC000000537987	7.82719	0.0148871
ABL1	ZINC000000003882	6.08645	0.819502
ABL1	ZINC000000046062	7.30268	0.04981
ABL1	ZINC000000010428	6.27553	0.530242
ABL1	ZINC000000025491	5.23297	5.84824
ABL1	ZINC000000038144	5.84002	1.44537
ABL1	ZINC000000032330	5.13876	7.26503
ABL1	ZINC000000090215	7.09076	0.0811412
ABL1	ZINC000000054139	5.47116	3.37941
ABL1	ZINC000000000628	4.64967	22.4042
ABL1	ZINC000000009049	4.69974	19.9644
ABL1	ZINC000000001580	4.62248	23.8519
ABL1	ZINC000000542772	5.77918	1.66272
ABL1	ZINC000000084703	6.92083	0.119997
ABL1	ZINC000000001927	4.32246	47.5922
ABL1	ZINC000000003460	7.10069	0.0793075
ABL1	ZINC000000115904	7.19829	0.0633445
ABL1	ZINC000000000196	4.74931	17.8112
ABL1	ZINC000000078040	5.70983	1.95061
ABL1	ZINC000000176865	5.18617	6.51376
ABL1	ZINC000000027117	5.32938	4.68405
ABL1	ZINC000000139994	6.49813	0.31759
ABL1	ZINC000000031838	5.78447	1.64259
ABL1	ZINC000000036279	5.67998	2.08937
ABL1	ZINC000000575824	7.41049	0.0388609
ABL1	ZINC000000032096	7.77847	0.0166545
ABL1	ZINC000000036097	5.98556	1.0338
ABL1	ZINC000000050977	4.79493	16.0351
ABL1	ZINC000000020154	5.54028	2.88217
ABL1	ZINC000000389464	6.36146	0.435048
ABL1	ZINC000000001021	4.87211	13.4244
ABL1	ZINC000000068907	4.90841	12.3478
ABL1	ZINC000000005970	5.40222	3.96079
ABL1	ZINC000000006227	5.2908	5.11917
ABL1	ZINC000000389399	5.74886	1.78294
ABL1	ZINC000000040457	4.93646	11.5755
ABL1	ZINC000000030299	5.69565	2.01536
ABL1	ZINC000000038711	5.06241	8.66154
ABL1	ZINC000000219400	6.07145	0.84831
ABL1	ZINC000000074649	6.13621	0.73079
ABL1	ZINC000000034403	6.82547	0.149463
ABL1	ZINC000000099333	4.36327	43.324
ABL1	ZINC000000090514	5.28531	5.18427
ABL1	ZINC000000037845	5.79765	1.59348
ABL1	ZINC000000079026	5.64193	2.28069
ABL1	ZINC000000014362	7.2085	0.0618729
ABL1	ZINC000000038324	5.54714	2.83701
ABL1	ZINC000000044664	6.97546	0.105814
ABL1	ZINC000000053482	4.77139	16.9282
ABL1	ZINC000000043168	6.04787	0.89563
ABL1	ZINC000000108708	6.16566	0.682875
ABL1	ZINC000000053123	4.86019	13.798
ABL1	ZINC000000005395	6.70191	0.198653
ABL1	ZINC000000066291	6.67523	0.211238
ABL1	ZINC000000249310	5.17124	6.74153
ABL1	ZINC000000037014	7.26265	0.0546195
ABL1	ZINC000000038105	6.68749	0.205358
ABL1	ZINC000000197248	6.55709	0.277274
ABL1	ZINC000000004173	5.40819	3.90668
ABL1	ZINC000000001601	6.87714	0.132696
ABL1	ZINC000000034868	5.54225	2.8691
ABL1	ZINC000000029273	5.24263	5.71964
ABL1	ZINC000000045168	5.6099	2.45526
ABL1	ZINC000000029426	5.3812	4.15716
ABL1	ZINC000000064984	7.32543	0.0472688
ABL1	ZINC000000605223	7.38605	0.0411099
ABL1	ZINC000000052150	6.59148	0.256167
ABL1	ZINC000000006514	6.37574	0.420981
ABL1	ZINC000000079211	5.67865	2.09578
ABL1	ZINC000000001960	5.30021	5.00949
ABL1	ZINC000000000266	5.08086	8.30124
ABL1	ZINC000000717559	5.61013	2.454
ABL1	ZINC000000045771	5.47793	3.32711
ABL1	ZINC000000063481	6.99462	0.101245
ABL1	ZINC000000019138	5.58281	2.61328
ABL1	ZINC000000135805	6.66465	0.216444
ABL1	ZINC000000041972	5.46279	3.44517
ABL1	ZINC000000031725	4.57947	26.3349
ABL1	ZINC000000044597	6.63339	0.232601
ABL1	ZINC000000064800	6.53381	0.292541
ABL1	ZINC000000167185	5.45778	3.48517
ABL1	ZINC000000012240	5.09789	7.98202
ABL1	ZINC000000083418	6.26615	0.541818
ABL1	ZINC000000041369	5.95002	1.12198
ABL1	ZINC000000049401	7.25257	0.0559027
ABL1	ZINC000000020441	5.97695	1.05451
ABL1	ZINC000000612423	5.50015	3.16121
ABL1	ZINC000000000154	6.12566	0.748752
ABL1	ZINC000000001901	4.93044	11.737
ABL1	ZINC000000049564	6.42454	0.376233
ABL1	ZINC000000045760	5.5603	2.75233
ABL1	ZINC000000042824	5.83115	1.47521
ABL1	ZINC000000116264	5.51236	3.07352
ABL1	ZINC000000061479	6.19059	0.644775
ABL1	ZINC000000008217	5.50675	3.11354
ABL1	ZINC000000030091	5.54677	2.83945
ABL1	ZINC000000033670	6.93551	0.116007
ABL1	ZINC000000448333	6.10721	0.78125
ABL1	ZINC000000202023	5.0021	9.95174
ABL1	ZINC000000106923	7.44772	0.0356684
ABL1	ZINC000000054393	5.90978	1.23088
ABL1	ZINC000000051420	4.25415	55.6988
ABL1	ZINC000000073717	5.10537	7.84562
ABL1	ZINC000000190254	4.76208	17.2951
ABL1	ZINC000000046950	6.26184	0.547216
ABL1	ZINC000000001810	5.3827	4.14289
ABL1	ZINC000000217874	5.23709	5.7931
ABL1	ZINC000000006223	5.17329	6.70984
ABL1	ZINC000000025903	5.70994	1.95012
ABL1	ZINC000000003263	5.24736	5.65767
ABL1	ZINC000000174933	6.05588	0.879262
ABL1	ZINC000000032971	6.25086	0.561228
ABL1	ZINC000000037813	5.48705	3.25796
ABL1	ZINC000000123447	5.70631	1.96649
ABL1	ZINC000000164458	4.60434	24.8691
ABL1	ZINC000000589537	5.50795	3.1049
ABL1	ZINC000000000602	4.67197	21.2828
ABL1	ZINC000000029035	5.75835	1.74443
ABL1	ZINC000000010360	5.30048	5.00631
ABL1	ZINC000000004438	8.76641	0.00171235
ABL1	ZINC000000026943	7.34517	0.0451681
ABL1	ZINC000000006263	6.04544	0.900659
ABL1	ZINC000000410518	6.75809	0.174547
ABL1	ZINC000000029239	5.90588	1.24201
ABL1	ZINC000000016460	5.44232	3.61147
ABL1	ZINC000000262178	6.37869	0.418124
ABL1	ZINC000000538194	6.51522	0.305336
ABL1	ZINC000000036082	5.28135	5.23176
ABL1	ZINC000000006995	5.58333	2.61015
ABL1	ZINC000000035166	5.534	2.92412
ABL1	ZINC000002126006	7.88269	0.013101
ABL1	ZINC000001155054	7.646	0.0225946
ABL1	CHEMBL331906	6.73127	0.185664
ABL1	ZINC000000025026	4.85029	14.1161
ABL1	ZINC000000032077	6.83036	0.14779
ABL1	ZINC000000010971	5.1564	6.97583
ABL1	ZINC000000046826	7.23962	0.0575942
ABL1	ZINC000000063600	6.03827	0.915647
ABL1	ZINC000000034425	5.37207	4.24551
ABL1	ZINC000000115515	5.04568	9.00153
ABL1	ZINC000000000135	4.74139	18.1388
ABL1	ZINC000000522140	5.75654	1.75168
ABL1	ZINC000000063772	6.51465	0.305738
ABL1	ZINC000000029689	5.53584	2.91178
ABL1	ZINC000000608026	5.35711	4.39426
ABL1	ZINC000000101517	5.3863	4.1087
ABL1	ZINC000000228620	5.46522	3.42593
ABL1	ZINC000001197283	6.05134	0.888503
ABL1	ZINC000000118412	5.38124	4.15679
ABL1	ZINC000000072749	5.30325	4.97447
ABL1	ZINC000000098456	5.21166	6.1424
ABL1	ZINC000000039110	6.03331	0.92617
ABL1	ZINC000000000720	4.40694	39.18
ABL1	ZINC000000587638	6.59853	0.252041
ABL1	ZINC000000033631	5.96969	1.07229
ABL1	ZINC000000039893	4.6448	22.6568
ABL1	ZINC000000069457	6.19342	0.640587
ABL1	CHEMBL522892	7.39167	0.0405813
ABL1	ZINC000000006321	5.52958	2.95405
ABL1	ZINC000000044772	6.14044	0.723708
ABL1	ZINC000000106858	6.84398	0.143226
ABL1	ZINC000000101570	6.76665	0.171139
ABL1	ZINC000000037051	5.4575	3.48735
ABL1	ZINC000000068329	5.85009	1.41225
ABL1	ZINC000000197203	4.97779	10.5247
ABL1	ZINC000000132379	6.21114	0.614984
ABL1	ZINC000000144021	7.41517	0.0384441
ABL1	ZINC000000026534	6.58328	0.261047
ABL1	ZINC000000038641	5.08454	8.23116
ABL1	ZINC000000093223	6.03072	0.931719
ABL1	ZINC000000039029	7.60787	0.0246679
ABL1	ZINC000000128007	6.06528	0.860429
ABL1	ZINC000000071152	6.87253	0.134114
ABL1	ZINC000000628542	6.7805	0.165768
ABL1	ZINC000000097721	6.03629	0.919829
ABL1	ZINC000000204030	5.08199	8.27957
ABL1	ZINC000000015872	5.44984	3.54946
ABL1	ZINC000000009340	5.85532	1.39534
ABL1	ZINC000000037358	5.46094	3.45991
ABL1	ZINC000000011254	5.4568	3.49298
ABL1	ZINC000000030084	4.87959	13.195
ABL1	ZINC000000027660	4.93698	11.5616
ABL1	ZINC000000001291	4.90114	12.5563
ABL1	ZINC000000105837	5.70799	1.9589
ABL1	ZINC000000071831	6.05755	0.875884
ABL1	ZINC000000375514	6.41071	0.388412
ABL1	ZINC000000049042	5.66781	2.14876
ABL1	ZINC000000038301	6.70503	0.19723
ABL1	ZINC000000005784	5.59869	2.51947
ABL1	ZINC000000005653	5.61437	2.43014
ABL1	ZINC000000006471	5.63554	2.31451
ABL1	CHEMBL272198	6.2789	0.526141
ABL1	ZINC000000060018	6.10982	0.776569
ABL1	ZINC000000051789	5.5756	2.65705
ABL1	ZINC000000020399	6.98009	0.104691
ABL1	ZINC000000016955	4.34402	45.2877
ABL1	ZINC000000000791	5.36109	4.35421
ABL1	ZINC000000493723	5.59775	2.52496
ABL1	ZINC000000408309	7.14214	0.0720882
ABL1	ZINC000000039449	5.84619	1.425
ABL1	ZINC000000091693	6.34443	0.452449
ABL1	ZINC000000422480	5.99589	1.00951
ABL1	ZINC000000034183	6.94755	0.112837
ABL1	ZINC000000007238	5.62522	2.37016
ABL1	ZINC000000011853	5.42476	3.76049
ABL1	ZINC000000004641	7.09178	0.0809499
ABL1	ZINC000000036793	6.69311	0.202715
ABL1	ZINC000000013626	5.5872	2.587
ABL1	ZINC000000003544	5.04133	9.09217
ABL1	ZINC000000056382	4.52922	29.5651
ABL1	ZINC000001219399	7.2692	0.0538022
ABL1	ZINC000000177132	6.48135	0.330107
ABL1	ZINC000000005614	5.25541	5.55374
ABL1	ZINC000000094054	6.91268	0.12227
ABL1	ZINC000000000298	4.73178	18.5449
ABL1	ZINC000000036933	6.6809	0.208499
ABL1	ZINC000000366942	5.9828	1.0404
ABL1	ZINC000000145426	5.78891	1.6259
ABL1	ZINC000000630145	6.7906	0.161957
ABL1	ZINC000000313662	6.0272	0.939291
ABL1	ZINC000000000426	4.73215	18.5291
ABL1	ZINC000000111854	6.673	0.212325
ABL1	ZINC000000051250	4.11339	77.0213
ABL1	ZINC000000073193	6.8876	0.129538
ABL1	ZINC000000544539	5.90009	1.25868
ABL1	ZINC000000038307	6.37527	0.421435
ABL1	ZINC000000536434	4.93814	11.5309
ABL1	ZINC000000099159	5.53673	2.90581
ABL1	ZINC000000009288	5.41283	3.86515
ABL1	ZINC000000031483	4.99305	10.1612
ABL1	ZINC000000053436	6.64515	0.226388
ABL1	ZINC000000367229	7.38736	0.040986
ABL1	ZINC000000001052	5.67467	2.11507
ABL1	ZINC000000029174	5.51344	3.06588
ABL1	ZINC000000170624	6.98576	0.103332
ABL1	ZINC000000031598	5.30025	5.00901
ABL1	ZINC000000147011	5.01514	9.65743
ABL1	ZINC000000040899	6.7241	0.188756
ABL1	ZINC000000178734	7.30069	0.0500388
ABL1	ZINC000000095294	6.04517	0.901213
ABL1	ZINC000000601652	6.58912	0.257564
ABL1	ZINC000000802927	6.28609	0.517503
ABL1	ZINC000000033690	5.49049	3.23231
ABL1	ZINC000001616061	6.6984	0.200262
ABL1	ZINC000000581865	6.90666	0.123977
ABL1	ZINC000000030600	4.77457	16.8047
ABL1	ZINC000000568321	6.44132	0.361977
ABL1	ZINC000000238695	5.01584	9.64192
ABL1	ZINC000000593415	6.90059	0.125722
ABL1	ZINC000000069790	5.41641	3.83344
ABL1	ZINC000000049027	5.82556	1.49431
ABL1	ZINC000000019853	5.26997	5.37074
ABL1	ZINC000000035056	4.74647	17.9279
ABL1	ZINC000000414017	7.09612	0.0801459
ABL1	ZINC000000000178	4.90306	12.5008
ABL1	ZINC000000000591	5.22578	5.94597
ABL1	ZINC000000536890	7.58907	0.0257589
ABL1	ZINC000000028520	5.98993	1.02347
ABL1	ZINC000000053539	4.92338	11.9295
ABL1	ZINC000000042224	7.48762	0.0325375
ABL1	ZINC000000077342	6.44719	0.357114
ABL1	ZINC000000020049	5.35734	4.39198
ABL1	ZINC000000066728	7.21912	0.0603783
ABL1	ZINC000000006765	5.96365	1.0873
ABL1	ZINC000000039264	5.3032	4.97513
ABL1	ZINC000000584758	7.23893	0.0576864
ABL1	ZINC000000135682	5.47678	3.33594
ABL1	ZINC000000053854	5.19239	6.42104
ABL1	ZINC000000048626	5.42546	3.75441
ABL1	ZINC000000070765	5.48621	3.26433
ABL1	ZINC000000034182	5.3635	4.33008
ABL1	ZINC000000532596	5.63657	2.30903
ABL1	ZINC000000038213	6.31464	0.484577
ABL1	ZINC000000000308	5.53067	2.94667
ABL1	ZINC000000600657	6.54103	0.287719
ABL1	ZINC000000275611	5.1432	7.19113
ABL1	ZINC000000147743	5.30246	4.98356
ABL1	ZINC000000052792	5.37866	4.18158
ABL1	ZINC000000083859	6.89623	0.12699
ABL1	ZINC000000031726	5.64153	2.28283
ABL1	ZINC000000057161	4.87743	13.2608
ABL1	ZINC000000048256	6.1289	0.743188
ABL1	ZINC000000036433	6.74035	0.181825
ABL1	ZINC000000037305	7.16259	0.0687717
ABL1	ZINC000000530042	6.76453	0.171976
ABL1	ZINC000000001819	5.87157	1.3441
ABL1	ZINC000000047445	6.35399	0.442601
ABL1	ZINC000000145303	5.42343	3.77202
ABL1	ZINC000000048822	5.82946	1.48094
ABL1	ZINC000000013635	7.89495	0.0127366
ABL1	ZINC000000003451	6.21363	0.61147
ABL1	ZINC000000522583	5.4748	3.35122
ABL1	ZINC000000092897	7.23347	0.0584159
ABL1	ZINC000000014915	5.39089	4.06547
ABL1	ZINC000000076310	7.18872	0.0647567
ABL1	ZINC000000078276	6.64715	0.225349
ABL1	CHEMBL1172720	7.91729	0.012098
ABL1	ZINC000000046870	6.46269	0.344597
ABL1	ZINC000000001947	6.83217	0.147174
ABL1	ZINC000000514896	6.56253	0.273824
ABL1	ZINC000000405508	5.6946	2.02024
ABL1	ZINC000000031470	7.11255	0.0771708
ABL1	ZINC000000001937	6.01933	0.956462
ABL1	ZINC000000213776	4.23743	57.8855
ABL1	ZINC000000000879	6.1407	0.723262
ABL1	ZINC000000067827	6.28791	0.515334
ABL1	ZINC000000000099	4.72742	18.7317
ABL1	ZINC000000052225	5.73191	1.85389
ABL1	ZINC000000523633	5.83286	1.46939
ABL1	ZINC000000016183	6.061	0.868957
ABL1	ZINC000000042769	5.3831	4.13904
ABL1	ZINC000000037675	5.79777	1.59304
ABL1	ZINC000000696097	6.80431	0.156925
ABL1	ZINC000000120473	5.64587	2.2601
ABL1	ZINC000000000660	5.51803	3.03367
ABL1	ZINC000000001015	5.76236	1.72839
ABL1	ZINC000000051444	5.40468	3.9384
ABL1	ZINC000000061838	7.01275	0.0971078
ABL1	ZINC000000146212	5.75525	1.7569
ABL1	ZINC000000033227	5.32571	4.72381
ABL1	ZINC000000014135	4.73476	18.4181
ABL1	ZINC000000018830	6.75772	0.174695
ABL1	ZINC000000014251	5.93791	1.15369
ABL1	ZINC000000041311	6.42462	0.376168
ABL1	ZINC000000549193	5.10584	7.83721
ABL1	ZINC000000036460	7.10351	0.0787934
ABL1	ZINC000000010906	6.16363	0.686079
ABL1	ZINC000000069847	5.42938	3.72062
ABL1	ZINC000000060401	6.82728	0.148839
ABL1	ZINC000000465914	6.3607	0.435812
ABL1	ZINC000000056824	3.83134	147.456
ABL1	ZINC000000008107	4.86765	13.5628
ABL1	ZINC000000034989	6.66274	0.217401
ABL1	ZINC000000032650	6.07708	0.83737
ABL1	ZINC000000028974	4.8853	13.0226
ABL1	ZINC000000023113	5.84232	1.43774
ABL1	ZINC000000094195	5.78193	1.65222
ABL1	ZINC000000001658	4.85871	13.8448
ABL1	ZINC000000004698	4.74377	18.0397
ABL1	ZINC000000036138	6.70647	0.196574
ABL1	ZINC000000074932	7.10901	0.0778018
ABL1	ZINC000000176459	5.84618	1.42501
ABL1	ZINC000000053676	5.36092	4.3559
ABL1	ZINC000000000575	5.4121	3.87164
ABL1	ZINC000000313591	5.52528	2.98346
ABL1	ZINC000000010465	5.57701	2.64846
ABL1	ZINC000000032615	5.84964	1.41372
ABL1	ZINC000000154145	4.70315	19.8083
ABL1	ZINC000000066332	5.67767	2.10053
ABL1	ZINC000000029503	4.32866	46.9186
ABL1	ZINC000000142869	5.64095	2.28586
ABL1	ZINC000000384270	5.75677	1.75076
ABL1	ZINC000000012860	5.18022	6.60361
ABL1	ZINC000000064444	5.44629	3.57854
ABL1	ZINC000000079766	7.4075	0.0391289
ABL1	ZINC000000024519	7.00037	0.0999143
ABL1	ZINC000000127613	6.61075	0.245048
ABL1	ZINC000000182299	4.8513	14.083
ABL1	ZINC000000093591	5.1304	7.40623
ABL1	ZINC000000054055	6.66408	0.216729
ABL1	ZINC000000034251	7.25002	0.0562309
ABL1	ZINC000000029470	5.00534	9.87789
ABL1	ZINC000000051285	6.99436	0.101307
ABL1	ZINC000000340249	7.50679	0.031132
ABL1	ZINC000000048495	6.09854	0.797006
ABL1	ZINC000000032243	5.91046	1.22897
ABL1	ZINC000000000694	4.6208	23.9444
ABL1	ZINC000000181982	5.81631	1.52646
ABL1	ZINC000000092733	6.96746	0.10778
ABL1	ZINC000000592416	7.58521	0.025989
ABL1	ZINC000000069761	7.38946	0.0407889
ABL1	ZINC000000025879	5.58603	2.59401
ABL1	ZINC000000053826	6.0103	0.976555
ABL1	ZINC000000052929	5.29933	5.01964
ABL1	ZINC000000692728	5.79454	1.60493
ABL1	ZINC000001295685	6.28549	0.518219
ABL1	ZINC000000073397	6.27423	0.531821
ABL1	ZINC000000490412	5.80888	1.55281
ABL1	ZINC000000073655	5.9157	1.21423
ABL1	ZINC000000002211	4.73484	18.4147
ABL1	ZINC000000538450	5.57533	2.65868
ABL1	ZINC000000038679	6.06404	0.862909
ABL1	ZINC000000025263	5.45946	3.47169
ABL1	ZINC000000038289	6.27707	0.528362
ABL1	ZINC000000009313	5.35889	4.37636
ABL1	ZINC000002128165	7.07305	0.0845183
ABL1	ZINC000000314445	4.70245	19.8402
ABL1	ZINC000000126782	6.71116	0.194466
ABL1	ZINC000000091374	7.05815	0.0874673
ABL1	ZINC000000009132	6.45594	0.349995
ABL1	ZINC000000049961	5.51264	3.07155
ABL1	ZINC000000113396	5.32748	4.70458
ABL1	ZINC000000066419	7.03905	0.0914002
ABL1	ZINC000000035927	6.56825	0.270241
ABL1	ZINC000001541952	6.35716	0.439376
ABL1	ZINC000000063940	6.44166	0.361692
ABL1	ZINC000000054455	5.82276	1.50396
ABL1	ZINC000000008714	6.61297	0.243799
ABL1	ZINC000000661167	7.09335	0.0806587
ABL1	ZINC000000001848	5.81562	1.5289
ABL1	ZINC000000036132	6.55657	0.277605
ABL1	ZINC000000050527	5.97896	1.04964
ABL1	ZINC000000028234	4.62025	23.9748
ABL1	ZINC000000082799	5.6728	2.12424
ABL1	ZINC000000062314	5.65812	2.19727
ABL1	ZINC000000002090	5.79487	1.60372
ABL1	ZINC000000013800	6.81703	0.152395
ABL1	ZINC000000038968	5.06741	8.56228
ABL1	ZINC000000083393	5.82435	1.49846
ABL1	ZINC000000030117	5.44521	3.58751
ABL1	ZINC000000038227	6.69028	0.204041
ABL1	ZINC000000016415	5.70589	1.9684
ABL1	ZINC000000137539	5.7836	1.64587
ABL1	ZINC000000039027	5.42444	3.7632
ABL1	ZINC000000000965	5.89367	1.27742
ABL1	ZINC000000032589	6.13404	0.734445
ABL1	ZINC000000036542	6.09982	0.794655
ABL1	ZINC000000129694	6.15287	0.703282
ABL1	ZINC000000303643	5.14398	7.1782
ABL1	ZINC000000022641	4.18227	65.7255
ABL1	ZINC000000031914	6.15396	0.701519
ABL1	CHEMBL245800	6.27899	0.52603
ABL1	ZINC000000079731	7.86109	0.0137691
ABL1	ZINC000000043110	6.30363	0.497016
ABL1	ZINC000000047062	6.67091	0.21335
ABL1	ZINC000000009087	5.4494	3.55303
ABL1	ZINC000000073585	6.06633	0.858357
ABL1	ZINC000000029393	6.16915	0.677415
ABL1	ZINC000000006256	5.73538	1.83914
ABL1	ZINC000000284375	5.52921	2.95661
ABL1	ZINC000000095533	6.0713	0.848602
ABL1	ZINC000000217641	6.15713	0.696419
ABL1	ZINC000000000808	4.63041	23.42
ABL1	ZINC000000343688	6.56751	0.270703
ABL1	ZINC000000209044	5.69107	2.03673
ABL1	ZINC000000006097	5.12387	7.5184
ABL1	ZINC000000029198	5.2831	5.2108
ABL1	ZINC000000041701	6.13614	0.7309
ABL1	ZINC000000025696	5.94783	1.12765
ABL1	ZINC000000095093	7.07703	0.0837472
ABL1	ZINC000000000984	5.25594	5.54698
ABL1	ZINC000000029383	5.3247	4.73474
ABL1	ZINC000000021775	6.04936	0.892571
ABL1	CHEMBL454868	8.09318	0.00806908
ABL1	ZINC000000090005	6.98175	0.104292
ABL1	ZINC000000507518	5.65111	2.233
ABL1	ZINC000000639113	5.13697	7.29502
ABL1	ZINC000000030808	5.04694	8.9755
ABL1	ZINC000000633503	5.6724	2.12619
ABL1	ZINC000000604739	6.592	0.255859
ABL1	ZINC000000027328	6.28029	0.524459
ABL1	ZINC000000201825	5.4258	3.75146
ABL1	ZINC000000031814	5.6768	2.10474
ABL1	ZINC000000421017	6.04425	0.903137
ABL1	ZINC000000008256	5.59242	2.55614
ABL1	ZINC000000075293	5.87841	1.32309
ABL1	ZINC000000403011	5.36839	4.28164
ABL1	ZINC000000023896	5.11716	7.6355
ABL1	ZINC000000000334	5.83126	1.47483
ABL1	ZINC000000106233	6.03262	0.927643
ABL1	ZINC000000118448	6.03509	0.92238
ABL1	ZINC000000046393	6.01817	0.959021
ABL1	ZINC000000049409	6.95146	0.111825
ABL1	ZINC000000581498	5.99659	1.00788
ABL1	ZINC000000001272	4.94497	11.3509
ABL1	ZINC000000048813	6.60473	0.248468
ABL1	ZINC000000259184	6.96284	0.108934
ABL1	ZINC000000041324	6.17151	0.673732
ABL1	ZINC000001150309	7.63918	0.0229521
ABL1	ZINC000000477047	6.53625	0.290905
ABL1	ZINC000000067583	5.94769	1.12801
ABL1	ZINC000000045402	5.75644	1.75209
ABL1	ZINC000000029850	5.94434	1.13675
ABL1	ZINC000000074255	6.29731	0.504296
ABL1	ZINC000000429895	7.27913	0.0525865
ABL1	ZINC000000001142	5.55333	2.79688
ABL1	ZINC000000040284	5.86245	1.37261
ABL1	CHEMBL476304	6.21066	0.615664
ABL1	ZINC000000002127	5.33913	4.58
ABL1	ZINC000000150262	5.68869	2.04788
ABL1	ZINC000000285273	5.18538	6.52555
ABL1	ZINC000000038836	6.57738	0.26462
ABL1	ZINC000000101464	5.75516	1.75728
ABL1	ZINC000000013855	5.89033	1.28726
ABL1	ZINC000000033357	7.43599	0.0366449
ABL1	ZINC000000037823	5.71359	1.93379
ABL1	ZINC000000065496	5.86719	1.35772
ABL1	ZINC000000063453	6.73926	0.182281
ABL1	ZINC000000001481	5.4909	3.22923
ABL1	ZINC000000028500	4.85172	14.0696
ABL1	ZINC000000004785	5.83122	1.47497
ABL1	ZINC000000235781	5.84701	1.42229
ABL1	ZINC000000014110	5.9504	1.12098
ABL1	ZINC000000030325	5.77149	1.69241
ABL1	ZINC000000001102	5.62503	2.37123
ABL1	ZINC000000034707	6.55112	0.281114
ABL1	ZINC000000145456	6.99666	0.100773
ABL1	ZINC000000032536	5.64326	2.27372
ABL1	ZINC000000035391	5.24463	5.69343
ABL1	ZINC000000035485	4.65314	22.2261
ABL1	ZINC000000024262	6.98119	0.104427
ABL1	ZINC000000052207	5.8224	1.50522
ABL1	ZINC000000076095	6.9898	0.102376
ABL1	ZINC000000022579	5.49437	3.20356
ABL1	ZINC000000204580	5.56328	2.73353
ABL1	ZINC000000027692	5.65852	2.19521
ABL1	ZINC000000000051	5.29721	5.04415
ABL1	ZINC000000045767	7.32307	0.0475257
ABL1	ZINC000000048939	6.22394	0.597122
ABL1	ZINC000000592271	6.23409	0.583328
ABL1	ZINC000000042155	7.13457	0.0733549
ABL1	ZINC000000001459	5.6829	2.07538
ABL1	ZINC000000033953	5.47536	3.34691
ABL1	ZINC000000046771	5.74701	1.79055
ABL1	ZINC000000041569	5.51117	3.08195
ABL1	ZINC000000252835	7.08849	0.081566
ABL1	ZINC000000035388	5.62576	2.36721
ABL1	ZINC000000045991	7.25278	0.0558758
ABL1	ZINC000000030929	5.19823	6.33538
ABL1	ZINC000000054980	6.38853	0.408758
ABL1	ZINC000000037832	5.51566	3.05026
ABL1	ZINC000000030264	5.49537	3.1962
ABL1	ZINC000000061435	5.52353	2.99549
ABL1	ZINC000000316170	6.15178	0.705051
ABL1	ZINC000000051942	5.93969	1.14897
ABL1	ZINC000000038879	6.88765	0.129523
ABL1	ZINC000000059458	7.10256	0.0789658
ABL1	ZINC000000026357	4.88174	13.1298
ABL1	ZINC000000036197	6.10113	0.792259
ABL1	ZINC000000117217	6.94021	0.11476
ABL1	ZINC000000057316	5.89694	1.26783
ABL1	ZINC000000206169	5.3223	4.76098
ABL1	ZINC000000375325	6.53002	0.295105
ABL1	ZINC000000044945	6.27618	0.529448
ABL1	ZINC000000029808	4.97741	10.5339
ABL1	ZINC000000062422	5.95898	1.09907
ABL1	ZINC000000029798	4.70957	19.5179
ABL1	ZINC000000034810	4.60824	24.6468
ABL1	ZINC000000630206	6.61916	0.240346
ABL1	ZINC000000623778	7.71827	0.0191307
ABL1	ZINC000000013143	6.11608	0.765449
ABL1	ZINC000000004765	7.12997	0.0741358
ABL1	ZINC000000060293	4.79631	15.984
ABL1	ZINC000000071736	4.66733	21.5117
ABL1	ZINC000000039424	6.11359	0.769849
ABL1	ZINC000000029360	4.17403	66.9841
ABL1	ZINC000000040024	5.46426	3.43351
ABL1	ZINC000000038900	5.52515	2.98434
ABL1	ZINC000000038321	5.3953	4.02441
ABL1	ZINC000000005807	5.35058	4.46083
ABL1	ZINC000000036601	5.41614	3.83588
ABL1	ZINC000000003820	5.22084	6.01396
ABL1	ZINC000000002070	5.98802	1.02796
ABL1	ZINC000000027635	5.43797	3.64782
ABL1	ZINC000000032158	5.28848	5.14654
ABL1	ZINC000000032803	6.71447	0.19299
ABL1	ZINC000000001258	5.47403	3.35712
ABL1	ZINC000000040695	5.66933	2.14126
ABL1	ZINC000000084599	6.37173	0.424888
ABL1	ZINC000000024657	5.85581	1.39378
ABL1	ZINC000000029021	6.76279	0.172667
ABL1	ZINC000000054251	5.38186	4.15084
ABL1	ZINC000000066544	5.7846	1.64211
ABL1	ZINC000000031904	8.0157	0.00964488
ABL1	ZINC000000039317	6.53137	0.294188
ABL1	ZINC000000026774	6.72358	0.188981
ABL1	ZINC000000065458	6.25354	0.557778
ABL1	ZINC000000173476	6.97838	0.105104
ABL1	ZINC000000068075	7.36609	0.0430441
ABL1	ZINC000000000803	5.74635	1.79328
ABL1	ZINC000000012756	5.84528	1.42798
ABL1	ZINC000000000166	4.68791	20.5158
ABL1	ZINC000000032733	7.42515	0.0375712
ABL1	ZINC000000121402	7.16978	0.0676421
ABL1	ZINC000000029016	6.45289	0.352456
ABL1	ZINC000000191250	6.86158	0.137537
ABL1	ZINC000000034293	5.72941	1.86461
ABL1	ZINC000000210057	4.6523	22.2691
ABL1	ZINC000000047256	5.92314	1.19361
ABL1	ZINC000000078709	6.58073	0.262588
ABL1	ZINC000000591199	7.81126	0.0154432
ABL1	ZINC000000033689	5.8959	1.27087
ABL1	ZINC000000037826	5.52639	2.97587
ABL1	ZINC000000587604	5.86983	1.34949
ABL1	CHEMBL120077	6.91385	0.121941
ABL1	ZINC000000281356	6.43796	0.364788
ABL1	ZINC000000096765	6.14016	0.724176
ABL1	ZINC000000146444	5.43609	3.66365
ABL1	ZINC000000062603	5.26657	5.41294
ABL1	ZINC000000538278	6.31798	0.48086
ABL1	ZINC000000023808	5.48323	3.28678
ABL1	ZINC000000044630	6.18975	0.646031
ABL1	ZINC000000318308	6.60651	0.247451
ABL1	ZINC000000032155	5.46321	3.44184
ABL1	ZINC000000023731	6.52474	0.298719
ABL1	ZINC000000238314	4.66429	21.6627
ABL1	ZINC000000001790	6.35879	0.437736
ABL1	ZINC000000472873	6.05436	0.882338
ABL1	ZINC000000013384	6.82041	0.151212
ABL1	ZINC000000077834	6.5158	0.304927
ABL1	ZINC000000277126	5.5684	2.70146
ABL1	ZINC000000001209	5.63815	2.30063
ABL1	ZINC000000019961	5.55221	2.80406
ABL1	ZINC000000540239	6.15784	0.695286
ABL1	ZINC000000048021	5.56216	2.74054
ABL1	ZINC000000116873	6.51884	0.302804
ABL1	ZINC000000125366	6.33643	0.460859
ABL1	ZINC000000041153	6.36435	0.43217
ABL1	ZINC000000029520	5.80975	1.5497
ABL1	ZINC000000129466	4.27941	52.552
ABL1	ZINC000000035642	6.7736	0.168424
ABL1	ZINC000000147378	6.15579	0.698572
ABL1	ZINC000000015861	4.58845	25.7958
ABL1	ZINC000000522387	5.50486	3.12708
ABL1	ZINC000000038132	5.6076	2.4683
ABL1	ZINC000000502015	6.98934	0.102484
ABL1	ZINC000000001681	4.08376	82.459
ABL1	ZINC000000073526	5.7111	1.94492
ABL1	ZINC000000527422	6.7225	0.189452
ABL1	ZINC000000106900	5.86414	1.36729
ABL1	ZINC000000033499	6.22151	0.600463
ABL1	ZINC000000007580	5.57346	2.67015
ABL1	ZINC000000029162	5.32195	4.76488
ABL1	ZINC000000080248	6.76788	0.170657
ABL1	ZINC000000002256	6.42303	0.377548
ABL1	ZINC000000038325	6.09111	0.810754
ABL1	CHEMBL481968	7.91247	0.0122328
ABL1	ZINC000000060287	7.24831	0.0564537
ABL1	ZINC000000038394	6.39361	0.404012
ABL1	ZINC000001890092	6.92978	0.11755
ABL1	ZINC000000096600	6.48459	0.327646
ABL1	ZINC000000028968	5.20899	6.18034
ABL1	ZINC000000127318	7.11891	0.0760477
ABL1	ZINC000000028388	5.17723	6.64917
ABL1	ZINC000000051773	4.97089	10.6933
ABL1	ZINC000000066936	7.26749	0.0540142
ABL1	ZINC000000000506	4.07025	85.0652
ABL1	ZINC000000216929	5.86724	1.35757
ABL1	ZINC000000038278	7.63943	0.0229386
ABL1	ZINC000000030754	4.98749	10.2922
ABL1	ZINC000000208692	7.02315	0.0948098
ABL1	ZINC000000020466	6.35308	0.443526
ABL1	ZINC000000007253	5.93216	1.16907
ABL1	ZINC000000052970	5.07689	8.37743
ABL1	ZINC000000029566	5.56379	2.73031
ABL1	ZINC000000526567	4.59018	25.6932
ABL1	ZINC000000019037	4.69846	20.0237
ABL1	ZINC000000068343	5.94441	1.13656
ABL1	ZINC000000300512	5.51055	3.08636
ABL1	ZINC000000077290	7.23271	0.0585185
ABL1	ZINC000000053283	5.96488	1.08423
ABL1	ZINC000000078556	7.25671	0.0553723
ABL1	ZINC000000001586	4.63218	23.3249
ABL1	ZINC000000000428	5.60005	2.51158
ABL1	ZINC000000133888	7.10795	0.0779911
ABL1	ZINC000000066991	6.22596	0.59435
ABL1	ZINC000000602685	5.97961	1.04807
ABL1	ZINC000000066501	5.34273	4.54224
ABL1	ZINC000000037088	5.87226	1.34196
ABL1	ZINC000000515013	6.23084	0.587703
ABL1	ZINC000000312277	5.7592	1.74102
ABL1	ZINC000000051611	6.65727	0.220157
ABL1	ZINC000000103659	6.71761	0.191598
ABL1	ZINC000000074657	6.12412	0.751407
ABL1	ZINC000000049499	7.23894	0.0576846
ABL1	ZINC000000036249	7.1134	0.0770192
ABL1	ZINC000000002051	4.67464	21.1524
ABL1	ZINC000000047938	5.4767	3.33657
ABL1	ZINC000000091285	6.50427	0.313134
ABL1	ZINC000000107172	6.79793	0.159248
ABL1	ZINC000000068015	4.91933	12.0411
ABL1	ZINC000000067092	5.7643	1.72069
ABL1	ZINC000000029403	6.48048	0.330767
ABL1	CHEMBL298445	7.13138	0.0738957
ABL1	ZINC000000004828	5.48344	3.28519
ABL1	ZINC000000048782	7.3198	0.0478851
ABL1	ZINC000000260982	5.87106	1.34569
ABL1	ZINC000000040441	5.00969	9.77938
ABL1	ZINC000000017806	5.86247	1.37257
ABL1	ZINC000000094605	7.21833	0.0604876
ABL1	ZINC000000009125	5.94545	1.13383
ABL1	ZINC000000131828	5.80567	1.56433
ABL1	ZINC000000006650	5.58064	2.6264
ABL1	CHEMBL122182	6.54526	0.28493
ABL1	ZINC000000132043	6.60716	0.247083
ABL1	ZINC000000711864	6.92472	0.118928
ABL1	ZINC000000066199	6.17041	0.675442
ABL1	ZINC000000028233	4.29827	50.3186
ABL1	ZINC000000005014	7.12462	0.0750546
ABL1	ZINC000000306410	5.76972	1.69935
ABL1	ZINC000000036018	7.22147	0.0600524
ABL1	ZINC000000000985	5.93635	1.15784
ABL1	ZINC000000196445	7.07226	0.0846726
ABL1	ZINC000000158110	6.9795	0.104834
ABL1	ZINC000000055386	6.63831	0.229981
ABL1	ZINC000000000674	4.9342	11.6359
ABL1	ZINC000000172183	4.97316	10.6376
ABL1	ZINC000000007002	5.59598	2.53523
ABL1	ZINC000000066209	6.28794	0.515302
ABL1	ZINC000000150065	5.39772	4.00206
ABL1	ZINC000000005609	4.76829	17.0493
ABL1	ZINC000000017094	5.16577	6.82701
ABL1	ZINC000000037780	5.27605	5.29607
ABL1	ZINC000000031676	4.9014	12.5486
ABL1	ZINC000000034383	5.72787	1.87126
ABL1	ZINC000000012984	5.83881	1.44941
ABL1	ZINC000000689015	7.91769	0.0120867
ABL1	ZINC000000002463	5.36592	4.30602
ABL1	ZINC000000105056	6.0626	0.865755
ABL1	ZINC000000033595	6.63256	0.233047
ABL1	ZINC000000052575	5.07288	8.45504
ABL1	ZINC000000534018	6.44782	0.356601
ABL1	ZINC000000526708	5.78934	1.62426
ABL1	ZINC000000041532	4.83362	14.6684
ABL1	ZINC000000030990	5.19255	6.41874
ABL1	ZINC000000026538	6.32662	0.471392
ABL1	ZINC000000546488	6.25945	0.55024
ABL1	ZINC000000002116	5.69973	1.99648
ABL1	ZINC000000027893	6.85005	0.141239
ABL1	ZINC000000032551	6.39882	0.399188
ABL1	ZINC000000029143	5.07046	8.50232
ABL1	ZINC000000236121	4.41104	38.8111
ABL1	ZINC000000117335	4.89981	12.5947
ABL1	ZINC000000051709	6.60526	0.248164
ABL1	ZINC000000140909	5.91301	1.22178
ABL1	ZINC000000198572	5.53281	2.93214
ABL1	ZINC000000034974	6.21664	0.607241
ABL1	ZINC000000624779	5.91989	1.20256
ABL1	ZINC000000677930	6.19778	0.63419
ABL1	ZINC000000005044	6.27668	0.528839
ABL1	ZINC000001038598	7.76772	0.0170719
ABL1	ZINC000000024141	5.93107	1.17201
ABL1	ZINC000000008088	4.71898	19.0993
ABL1	ZINC000000027354	6.36756	0.428986
ABL1	ZINC000000052458	6.97314	0.106381
ABL1	ZINC000000052153	5.81445	1.53304
ABL1	ZINC000000007027	5.4589	3.47618
ABL1	ZINC000000006138	5.67048	2.13561
ABL1	ZINC000000265869	7.61711	0.0241484
ABL1	ZINC000000581262	6.16909	0.677495
ABL1	ZINC000000076426	6.68486	0.206603
ABL1	ZINC000000021244	6.15589	0.698417
ABL1	ZINC000000034715	5.94092	1.14571
ABL1	ZINC000000032848	6.22529	0.59527
ABL1	ZINC000000538062	5.99824	1.00406
ABL1	ZINC000000042939	6.35856	0.437963
ABL1	ZINC000000034317	5.72071	1.90236
ABL1	ZINC000000009589	5.52158	3.00897
ABL1	ZINC000000037841	6.10097	0.792565
ABL1	ZINC000000213296	7.04687	0.0897694
ABL1	ZINC000000051379	5.84703	1.42225
ABL1	ZINC000000044919	7.08365	0.0824802
ABL1	ZINC000000315548	5.44888	3.55732
ABL1	ZINC000000000665	5.52353	2.9955
ABL1	ZINC000000219594	5.35665	4.39892
ABL1	ZINC000000175240	6.17448	0.669139
ABL1	ZINC000000002035	6.13658	0.730168
ABL1	ZINC000000032584	5.26172	5.47363
ABL1	ZINC000000043192	5.59194	2.55892
ABL1	ZINC000000037504	7.05772	0.0875554
ABL1	ZINC000000076233	7.31959	0.0479078
ABL1	ZINC000000431139	7.41821	0.0381761
ABL1	ZINC000000127417	5.98709	1.03017
ABL1	ZINC000000000974	5.65073	2.23497
ABL1	ZINC000000002075	5.1681	6.7905
ABL1	ZINC000000055280	5.52125	3.01129
ABL1	ZINC000000210059	5.96127	1.09327
ABL1	ZINC000000628427	6.92965	0.117584
ABL1	ZINC000000113826	6.00028	0.99936
ABL1	ZINC000000000725	4.86269	13.7185
ABL1	ZINC000000031525	5.8898	1.28884
ABL1	ZINC000000024260	7.16717	0.0680506
ABL1	ZINC000000031618	6.96311	0.108865
ABL1	ZINC000000003946	6.21151	0.614452
ABL1	ZINC000000051803	6.12373	0.752084
ABL1	ZINC000000057235	5.79751	1.59402
ABL1	ZINC000000138754	6.6461	0.22589
ABL1	ZINC000000001622	6.60873	0.246189
ABL1	ZINC000000311837	7.07591	0.0839636
ABL1	ZINC000000027683	5.69437	2.02129
ABL1	ZINC000000027620	4.83146	14.7415
ABL1	ZINC000000052446	4.99464	10.1241
ABL1	ZINC000000009082	5.16657	6.81439
ABL1	ZINC000000004379	4.93517	11.61
ABL1	ZINC000000242516	5.18161	6.58252
ABL1	ZINC000000039127	6.16221	0.688317
ABL1	ZINC000000043582	7.23248	0.0585485
ABL1	ZINC000000045799	6.28892	0.514132
ABL1	ZINC000000061413	6.12976	0.741719
ABL1	ZINC000000346464	5.27302	5.33312
ABL1	ZINC000000005251	5.41268	3.86647
ABL1	ZINC000000029518	5.94432	1.13678
ABL1	ZINC000000036339	6.46483	0.3429
ABL1	ZINC000000756387	5.96977	1.0721
ABL1	ZINC000000011608	6.26403	0.544464
ABL1	ZINC000000408972	5.81026	1.5479
ABL1	ZINC000000011706	5.04529	9.00976
ABL1	ZINC000000097739	6.82093	0.151032
ABL1	ZINC000000057299	6.23577	0.581071
ABL1	ZINC000000142867	5.75161	1.7717
ABL1	ZINC000000009161	5.43551	3.66855
ABL1	ZINC000000002225	5.19733	6.34848
ABL1	ZINC000001818218	6.02417	0.945861
ABL1	ZINC000000000989	5.31202	4.87506
ABL1	ZINC000000028223	7.50272	0.031425
ABL1	ZINC000000116093	5.51668	3.04316
ABL1	ZINC000000367915	5.46026	3.46532
ABL1	ZINC000000059220	6.57463	0.266299
ABL1	ZINC000000073911	6.62786	0.235581
ABL1	ZINC000000027165	6.48226	0.329414
ABL1	ZINC000000001049	5.6813	2.08304
ABL1	ZINC000000000603	4.54584	28.4552
ABL1	ZINC000000051049	6.36577	0.430755
ABL1	ZINC000000030877	5.26909	5.3816
ABL1	ZINC000000012630	7.25033	0.0561912
ABL1	ZINC000000034643	5.59644	2.53259
ABL1	ZINC000000227050	6.99511	0.101133
ABL1	ZINC000000058540	6.3214	0.477084
ABL1	ZINC000000028397	6.69989	0.199575
ABL1	ZINC000000024846	5.85284	1.40332
ABL1	ZINC000000031531	5.62482	2.37238
ABL1	ZINC000000042088	7.01048	0.0976164
ABL1	ZINC000000041235	6.72816	0.186998
ABL1	ZINC000000002248	5.25765	5.52518
ABL1	ZINC000000060804	6.31154	0.48805
ABL1	ZINC000000077115	5.45117	3.53855
ABL1	ZINC000000038439	5.68933	2.0449
ABL1	ZINC000000005921	6.14069	0.723287
ABL1	ZINC000000053681	6.19159	0.643294
ABL1	ZINC000000004383	4.75167	17.7144
ABL1	ZINC000000110054	6.69031	0.204027
ABL1	ZINC000000248391	5.73274	1.85038
ABL1	ZINC000000032710	6.73979	0.182058
ABL1	ZINC000000127142	6.77774	0.166824
ABL1	ZINC000000033151	5.30002	5.01162
ABL1	ZINC000000029973	5.12332	7.52806
ABL1	ZINC000000006676	5.33736	4.59873
ABL1	ZINC000000051046	7.00537	0.0987716
ABL1	ZINC000000197052	6.65341	0.222124
ABL1	ZINC000000056555	5.49375	3.20811
ABL1	ZINC000000002098	5.93273	1.16753
ABL1	ZINC000000002136	6.11109	0.774295
ABL1	ZINC000000104899	5.86298	1.37094
ABL1	ZINC000000054429	6.68376	0.207127
ABL1	ZINC000000053825	6.00533	0.987791
ABL1	ZINC000001893002	7.57918	0.0263526
ABL1	ZINC000000007118	6.86766	0.135626
ABL1	ZINC000000327544	5.23712	5.79269
ABL1	ZINC000000073458	7.1311	0.0739436
ABL1	ZINC000000054233	6.24143	0.573548
ABL1	ZINC000000110981	6.04076	0.910418
ABL1	ZINC000000052742	6.58037	0.262802
ABL1	ZINC000000004072	5.95444	1.11061
ABL1	ZINC000000113809	5.69796	2.00464
ABL1	ZINC000000033218	6.16788	0.679393
ABL1	ZINC000000036538	5.0399	9.12215
ABL1	ZINC000000058763	6.77483	0.167948
ABL1	ZINC000000105513	6.23024	0.588517
ABL1	ZINC000000029163	5.45152	3.53578
ABL1	ZINC000000266623	4.94672	11.3053
ABL1	ZINC000000629737	5.89749	1.26622
ABL1	ZINC000000160190	5.4859	3.26664
ABL1	ZINC000000006923	4.57225	26.7765
ABL1	ZINC000000252366	4.95056	11.2058
ABL1	CHEMBL122068	6.9501	0.112177
ABL1	ZINC000000043104	7.26716	0.0540558
ABL1	ZINC000000003558	6.76733	0.170871
ABL1	ZINC000000023689	6.71347	0.193431
ABL1	ZINC000000031712	5.16273	6.87492
ABL1	ZINC000000043860	5.52965	2.95362
ABL1	ZINC000000034076	7.13799	0.0727794
ABL1	ZINC000000066717	7.18649	0.065089
ABL1	ZINC000000003314	5.37786	4.1893
ABL1	ZINC000000013845	4.52102	30.129
ABL1	ZINC000000038495	6.51855	0.303008
ABL1	ZINC000002001647	6.38846	0.408826
ABL1	ZINC000000418197	5.70022	1.99424
ABL1	ZINC000000028126	7.15855	0.0694146
ABL1	ZINC000000035858	5.0224	9.49721
ABL1	ZINC000000051686	7.06262	0.0865734
ABL1	ZINC000000320279	5.97295	1.06427
ABL1	ZINC000000071989	6.97993	0.10473
ABL1	ZINC000000095524	5.08423	8.23702
ABL1	ZINC000000643477	6.98363	0.103842
ABL1	ZINC000000037235	6.98223	0.104177
ABL1	ZINC000000073365	6.45787	0.348441
ABL1	ZINC000000028364	4.54371	28.5948
ABL1	ZINC000000134659	7.40296	0.0395403
ABL1	ZINC000000131508	6.54057	0.288027
ABL1	ZINC000000032915	7.18551	0.0652358
ABL1	ZINC000000108508	6.85012	0.141215
ABL1	ZINC000000030403	5.41365	3.85792
ABL1	ZINC000000031708	5.20813	6.19258
ABL1	ZINC000000024516	5.56391	2.72952
ABL1	ZINC000000128679	5.948	1.12719
ABL1	ZINC000000040587	5.04251	9.06752
ABL1	ZINC000000034232	6.22888	0.590359
ABL1	ZINC000000042904	4.89306	12.7922
ABL1	ZINC000000003494	6.67565	0.211035
ABL1	ZINC000000134536	5.37326	4.23392
ABL1	ZINC000000002202	5.8904	1.28707
ABL1	ZINC000000055459	6.18669	0.650596
ABL1	ZINC000000580328	6.51255	0.30722
ABL1	ZINC000000033051	5.0825	8.26983
ABL1	ZINC000000006507	4.85705	13.898
ABL1	CHEMBL404666	5.91353	1.22031
ABL1	ZINC000000009824	5.63698	2.30685
ABL1	ZINC000000537941	5.82583	1.49339
ABL1	ZINC000000042417	6.07163	0.847955
ABL1	ZINC000000218568	6.01317	0.97012
ABL1	ZINC000000053178	6.92597	0.118586
ABL1	ZINC000000032963	5.87688	1.32776
ABL1	ZINC000000054942	6.36415	0.432368
ABL1	ZINC000002636384	7.70036	0.019936
ABL1	ZINC000000029636	5.21158	6.14358
ABL1	ZINC000000028362	5.52261	3.00184
ABL1	ZINC000000007368	5.16822	6.78854
ABL1	ZINC000000538354	7.2019	0.0628204
ABL1	ZINC000000035953	6.27589	0.529795
ABL1	ZINC000000623689	5.67889	2.09466
ABL1	ZINC000000037172	6.98953	0.10244
ABL1	ZINC000000028523	6.00274	0.993722
ABL1	ZINC000000047692	5.62607	2.36552
ABL1	ZINC000000064960	4.0502	89.0849
ABL1	ZINC000000622762	5.77331	1.68533
ABL1	ZINC000000037871	6.48465	0.327605
ABL1	ZINC000000005718	5.66064	2.18454
ABL1	ZINC000000056377	6.0015	0.996563
ABL1	ZINC000000038657	6.1701	0.675927
ABL1	ZINC000000639544	6.50234	0.314526
ABL1	ZINC000000025737	4.5783	26.4056
ABL1	ZINC000000096204	7.58617	0.0259314
ABL1	ZINC000000033197	6.85618	0.139258
ABL1	ZINC000000030383	5.74142	1.81376
ABL1	ZINC000000036065	6.60148	0.250334
ABL1	ZINC000000019121	5.96114	1.09361
ABL1	ZINC000000006937	5.5554	2.78357
ABL1	ZINC000000250305	6.61229	0.244178
ABL1	ZINC000000046052	6.81436	0.153333
ABL1	ZINC000000047871	6.2497	0.562731
ABL1	ZINC000000607834	5.3345	4.62909
ABL1	ZINC000000005661	6.80254	0.157566
ABL1	ZINC000000317558	5.54972	2.82019
ABL1	ZINC000000046143	6.10257	0.789649
ABL1	ZINC000000032029	6.02253	0.949436
ABL1	ZINC000000056761	5.22848	5.90907
ABL1	ZINC000000417999	5.87728	1.32655
ABL1	ZINC000000030982	6.19564	0.637321
ABL1	ZINC000000264816	5.43921	3.63736
ABL1	ZINC000000059226	6.76363	0.172334
ABL1	ZINC000000150608	7.06741	0.0856229
ABL1	ZINC000000202262	5.26876	5.38565
ABL1	ZINC000000065650	5.43436	3.67821
ABL1	ZINC000000707657	5.58341	2.60969
ABL1	ZINC000000042869	6.28274	0.521507
ABL1	ZINC000000124073	6.19418	0.639468
ABL1	ZINC000000034258	5.58236	2.61603
ABL1	ZINC000000037501	5.82787	1.48639
ABL1	ZINC000000107944	7.24957	0.0562899
ABL1	ZINC000000472213	5.98178	1.04286
ABL1	ZINC000000109037	6.85129	0.140836
ABL1	ZINC000000284040	5.41643	3.83326
ABL1	ZINC000000064193	7.68295	0.0207517
ABL1	ZINC000000031321	4.71541	19.2569
ABL1	ZINC000000046403	7.09893	0.079629
ABL1	ZINC000000038769	6.36878	0.427781
ABL1	ZINC000000059310	6.93806	0.115329
ABL1	ZINC000000529271	5.99414	1.01359
ABL1	ZINC000000038628	5.87514	1.33309
ABL1	ZINC000000007523	6.86027	0.137952
ABL1	ZINC000000002008	5.19737	6.34784
ABL1	ZINC000000102109	4.49797	31.7706
ABL1	ZINC000000056338	6.18005	0.660622
ABL1	ZINC000000026959	6.80849	0.15542
ABL1	ZINC000000385643	7.68469	0.0206686
ABL1	ZINC000000026077	6.50037	0.315956
ABL1	ZINC000000032923	5.25695	5.53413
ABL1	ZINC000000037791	6.87442	0.133529
ABL1	ZINC000000150444	5.8176	1.52195
ABL1	ZINC000000122922	6.75892	0.174213
ABL1	ZINC000000028590	6.92245	0.119551
ABL1	ZINC000000000038	3.81373	153.556
ABL1	ZINC000000085306	6.32755	0.470381
ABL1	ZINC000000063335	6.43174	0.370053
ABL1	ZINC000000028220	4.72844	18.6879
ABL1	ZINC000000048678	6.53763	0.289981
ABL1	ZINC000000114223	7.57781	0.0264354
ABL1	ZINC000000038670	6.15636	0.697658
ABL1	ZINC000002872200	6.94092	0.114573
ABL1	ZINC000000005232	5.7072	1.96244
ABL1	ZINC000000013615	5.84133	1.44102
ABL1	ZINC000000076804	7.24766	0.0565374
ABL1	ZINC000000098659	7.4235	0.0377135
ABL1	ZINC000000008474	5.16987	6.76292
ABL1	ZINC000000043520	5.68341	2.07297
ABL1	ZINC000000005993	7.39898	0.0399039
ABL1	ZINC000000066979	5.60483	2.48409
ABL1	ZINC000000034967	6.08052	0.830762
ABL1	ZINC000000404160	5.71174	1.94204
ABL1	ZINC000000040359	5.35307	4.43534
ABL1	ZINC000000002113	5.55363	2.79494
ABL1	ZINC000000003555	5.93747	1.15486
ABL1	ZINC000000027725	6.07617	0.839137
ABL1	ZINC000000006421	5.32401	4.74234
ABL1	ZINC000000034641	5.17455	6.69037
ABL1	ZINC000000079000	6.4814	0.330068
ABL1	ZINC000000594280	7.51797	0.0303408
ABL1	ZINC000000082854	6.47803	0.332633
ABL1	ZINC000000005602	6.00977	0.977754
ABL1	ZINC000000452375	7.99365	0.0101472
ABL1	ZINC000000433984	6.75082	0.177491
ABL1	ZINC000000041462	5.88992	1.2885
ABL1	ZINC000000507108	6.79513	0.160275
ABL1	ZINC000000003857	6.10952	0.777104
ABL1	ZINC000000068148	6.61819	0.240884
ABL1	ZINC000000045571	5.16155	6.89362
ABL1	ZINC000000030440	5.69686	2.00973
ABL1	ZINC000000036907	4.98574	10.3338
ABL1	ZINC000000029975	5.7856	1.63833
ABL1	ZINC000000041696	6.16304	0.687006
ABL1	ZINC000000029491	5.23245	5.85533
ABL1	ZINC000000052632	4.99092	10.2114
ABL1	ZINC000000000430	5.69584	2.01446
ABL1	ZINC000000029891	5.22671	5.93317
ABL1	ZINC000003648847	8.09997	0.00794383
ABL1	ZINC000000033112	5.38676	4.10431
ABL1	ZINC000000046068	7.15136	0.0705739
ABL1	ZINC000000021625	5.31049	4.89222
ABL1	ZINC000000458730	5.48052	3.30735
ABL1	ZINC000000030120	5.43592	3.66505
ABL1	CHEMBL478825	6.06515	0.860693
ABL1	ZINC000000536822	5.35276	4.43854
ABL1	ZINC000000033466	7.07797	0.0835658
ABL1	ZINC000000057008	5.37226	4.24364
ABL1	ZINC000000000232	5.04968	8.91903
ABL1	ZINC000000041811	6.43474	0.367502
ABL1	ZINC000000192983	5.71038	1.94816
ABL1	ZINC000000046488	6.26558	0.542524
ABL1	ZINC000000035171	6.01561	0.964686
ABL1	ZINC000000058169	5.71073	1.94659
ABL1	ZINC000000028303	5.08709	8.18286
ABL1	ZINC000000001384	5.20635	6.21802
ABL1	ZINC000000037594	5.73112	1.85731
ABL1	ZINC000000138844	5.59911	2.51706
ABL1	ZINC000000003322	6.72372	0.188922
ABL1	ZINC000000236619	5.4688	3.39779
ABL1	ZINC000000000961	5.50746	3.10844
ABL1	ZINC000000007114	7.29586	0.0505989
ABL1	ZINC000000055309	5.71471	1.92881
ABL1	ZINC000000003921	4.30151	49.9453
ABL1	ZINC000000041021	4.86432	13.6671
ABL1	ZINC000000034136	6.92196	0.119686
ABL1	ZINC000000077140	5.28028	5.24465
ABL1	ZINC000000035512	6.62189	0.238842
ABL1	ZINC000000057204	7.57977	0.0263169
ABL1	ZINC000000001568	6.46768	0.340659
ABL1	ZINC000000138653	4.85504	13.9623
ABL1	ZINC000000033010	5.65201	2.22841
ABL1	ZINC000000009710	6.24476	0.569165
ABL1	ZINC000000028395	5.21383	6.11185
ABL1	ZINC000000665783	6.28895	0.5141
ABL1	ZINC000000105684	7.52239	0.030034
ABL1	ZINC000000424878	5.95209	1.11663
ABL1	ZINC000000159566	6.71187	0.194148
ABL1	ZINC000000023882	5.28835	5.14817
ABL1	ZINC000000679289	6.00501	0.988529
ABL1	ZINC000000003665	5.68115	2.08379
ABL1	ZINC000000105527	5.51004	3.09002
ABL1	CHEMBL355330	6.03954	0.912977
ABL1	ZINC000000458389	7.64792	0.0224945
ABL1	ZINC000000001551	5.77659	1.67267
ABL1	ZINC000000038195	6.04691	0.897613
ABL1	ZINC000000591953	6.43359	0.368474
ABL1	ZINC000000030262	4.87159	13.4402
ABL1	ZINC000000031573	5.63218	2.33249
ABL1	ZINC000000034333	6.03701	0.918319
ABL1	ZINC000000032235	6.49645	0.318825
ABL1	ZINC000000019372	5.55175	2.80703
ABL1	ZINC000000111332	5.98125	1.04413
ABL1	ZINC000000450063	5.71999	1.90549
ABL1	ZINC000000030565	4.55279	28.0031
ABL1	ZINC000000001654	5.63126	2.33746
ABL1	ZINC000000038747	5.67918	2.09327
ABL1	ZINC000000004355	5.42183	3.78593
ABL1	ZINC000000042611	6.91006	0.123011
ABL1	ZINC000000015436	7.09915	0.0795892
ABL1	ZINC000000044552	5.62294	2.38264
ABL1	ZINC000000602034	5.50317	3.1393
ABL1	ZINC000000086564	5.91558	1.21457
ABL1	ZINC000000046838	7.21769	0.0605771
ABL1	ZINC000000000287	5.35428	4.42304
ABL1	ZINC000000098181	6.94907	0.112442
ABL1	ZINC000000011213	6.50356	0.313649
ABL1	ZINC000000658959	7.87635	0.0132939
ABL1	ZINC000000044744	7.01961	0.0955847
ABL1	ZINC000000095616	5.70808	1.95848
ABL1	ZINC000000490931	5.36859	4.27963
ABL1	ZINC000000065335	7.07005	0.0851043
ABL1	ZINC000000019365	4.80643	15.616
ABL1	ZINC000000064790	7.3737	0.0422965
ABL1	ZINC000000095629	7.92814	0.0117993
ABL1	ZINC000000242502	6.91108	0.12272
ABL1	ZINC000000005523	7.14214	0.072088
ABL1	ZINC000000607703	5.7337	1.84627
ABL1	ZINC000000011646	5.51668	3.04313
ABL1	ZINC000000050336	4.72814	18.7009
ABL1	ZINC000000056598	4.96834	10.7562
ABL1	ZINC000000036652	5.66078	2.18384
ABL1	ZINC000000150072	5.98557	1.03379
ABL1	ZINC000000045420	5.3249	4.73264
ABL1	ZINC000000035896	7.30861	0.0491345
ABL1	ZINC000000005710	4.67677	21.0491
ABL1	ZINC000000124373	6.7131	0.193597
ABL1	ZINC000000578176	6.26462	0.543729
ABL1	ZINC000000934299	6.05084	0.889519
ABL1	CHEMBL55379	8.08135	0.00829182
ABL1	ZINC000000021911	7.53516	0.0291632
ABL1	ZINC000000053461	5.99773	1.00524
ABL1	ZINC000000343996	5.31038	4.89353
ABL1	ZINC000000008787	5.98369	1.03828
ABL1	ZINC000000024113	6.20924	0.617681
ABL1	ZINC000000031047	6.185	0.653129
ABL1	ZINC000000034877	6.01114	0.974686
ABL1	ZINC000000307230	4.9895	10.2446
ABL1	ZINC000000045608	5.92044	1.20105
ABL1	CHEMBL482968	7.2757	0.0530034
ABL1	ZINC000000596855	5.38072	4.16175
ABL1	ZINC000000050605	5.70613	1.96731
ABL1	ZINC000000031979	5.47456	3.35307
ABL1	ZINC000000017859	6.06559	0.859824
ABL1	ZINC000000000505	4.94878	11.2518
ABL1	ZINC000000139303	6.92062	0.120055
ABL1	ZINC000000584092	5.51494	3.05535
ABL1	ZINC000000375797	6.77719	0.167037
ABL1	ZINC000000017481	5.75936	1.74036
ABL1	ZINC000000063019	6.97393	0.106188
ABL1	ZINC000000192219	5.46533	3.42507
ABL1	ZINC000000155396	5.33959	4.57525
ABL1	ZINC000000040819	5.65978	2.18888
ABL1	ZINC000000678327	7.5369	0.0290471
ABL1	ZINC000000030295	6.17818	0.663471
ABL1	ZINC000000007571	6.09831	0.797434
ABL1	ZINC000000002864	6.7775	0.166916
ABL1	ZINC000000039370	4.31355	48.5794
ABL1	ZINC000000037916	5.64036	2.28896
ABL1	ZINC000000042722	5.79368	1.60811
ABL1	ZINC000000029602	5.21846	6.04707
ABL1	ZINC000000060995	6.43239	0.369499
ABL1	ZINC000000103507	7.44516	0.0358788
ABL1	ZINC000000030129	5.41411	3.85381
ABL1	ZINC000000115532	6.46829	0.34018
ABL1	ZINC000000066143	5.3035	4.97168
ABL1	ZINC000000250249	7.26085	0.0548462
ABL1	ZINC000000178224	6.00786	0.982056
ABL1	ZINC000000035515	6.05813	0.874716
ABL1	ZINC000000002772	5.82555	1.49433
ABL1	ZINC000000190401	6.7405	0.18176
ABL1	ZINC000000032308	5.33866	4.58497
ABL1	ZINC000000002980	5.56962	2.69388
ABL1	ZINC000000067393	6.4345	0.367704
ABL1	ZINC000000019367	4.447	35.7269
ABL1	ZINC000000027772	6.38501	0.412086
ABL1	ZINC000000016418	6.75588	0.175438
ABL1	ZINC000000053548	7.77235	0.0168907
ABL1	ZINC000000056318	7.16307	0.0686955
ABL1	ZINC000000048146	4.63541	23.1518
ABL1	ZINC000000044837	5.7443	1.80178
ABL1	ZINC000000033175	6.80133	0.158006
ABL1	ZINC000000035284	5.92001	1.20223
ABL1	ZINC000000191960	3.68	208.928
ABL1	ZINC000000020442	5.5066	3.11461
ABL1	ZINC000000043917	4.72949	18.6428
ABL1	ZINC000000019985	6.14174	0.721531
ABL1	ZINC000000027914	5.55191	2.80602
ABL1	ZINC000000033233	6.68593	0.206096
ABL1	ZINC000000079730	5.40267	3.95669
ABL1	ZINC000000005324	7.42026	0.0379965
ABL1	ZINC000000049664	6.11651	0.764707
ABL1	ZINC000000102969	5.98902	1.02561
ABL1	ZINC000000032540	6.60336	0.249253
ABL1	ZINC000000481534	7.24019	0.0575191
ABL1	ZINC000000755160	5.63964	2.29278
ABL1	ZINC000000001932	5.88509	1.3029
ABL1	ZINC000000037472	6.78748	0.163124
ABL1	ZINC000000031489	5.66538	2.16083
ABL1	ZINC000000001051	5.15738	6.96015
ABL1	ZINC000000013139	5.37165	4.24966
ABL1	ZINC000000030407	5.85702	1.38989
ABL1	ZINC000000202407	6.81394	0.153484
ABL1	ZINC000000022438	6.9491	0.112433
ABL1	ZINC000000085319	6.64149	0.228301
ABL1	ZINC000001122338	7.46655	0.0341546
ABL1	ZINC000000028671	5.06441	8.62157
ABL1	ZINC000000002689	5.52649	2.97513
ABL1	ZINC000000145375	6.57234	0.26771
ABL1	CHEMBL57443	7.30144	0.0499523
ABL1	ZINC000000012261	4.94489	11.3529
ABL1	ZINC000000099435	7.70862	0.0195607
ABL1	ZINC000000047718	6.7841	0.164399
ABL1	ZINC000000302828	6.37317	0.423476
ABL1	ZINC000000148474	5.94896	1.1247
ABL1	ZINC000000029718	6.0423	0.907187
ABL1	ZINC000000032681	6.92135	0.119854
ABL1	ZINC000000107971	5.98964	1.02415
ABL1	ZINC000000032941	6.17596	0.666864
ABL1	ZINC000000423519	5.27886	5.26183
ABL1	ZINC000000051781	5.84549	1.4273
ABL1	ZINC000000031570	5.58888	2.57701
ABL1	ZINC000000110752	4.85957	13.8174
ABL1	ZINC000000103089	5.7861	1.63642
ABL1	ZINC000000099319	5.44178	3.61593
ABL1	ZINC000000038461	5.89104	1.28516
ABL1	ZINC000000055726	6.06807	0.854932
ABL1	ZINC000000005833	5.76188	1.7303
ABL1	ZINC000000010998	5.47618	3.34056
ABL1	ZINC000000035221	5.48691	3.25908
ABL1	ZINC000000082165	5.48316	3.2873
ABL1	ZINC000000080867	7.09379	0.0805774
ABL1	ZINC000000053556	5.87882	1.32185
ABL1	ZINC000000027719	5.31942	4.79271
ABL1	ZINC000000037193	6.41492	0.384663
ABL1	ZINC000000102691	6.90502	0.124447
ABL1	ZINC000000142011	5.68122	2.08342
ABL1	ZINC000000053669	6.32027	0.478336
ABL1	ZINC000000030254	5.38361	4.13422
ABL1	ZINC000000414460	6.81507	0.153085
ABL1	ZINC000000704798	6.97361	0.106265
ABL1	ZINC000000317257	5.96677	1.07953
ABL1	ZINC000000001906	4.67089	21.3357
ABL1	ZINC000000037036	5.41243	3.86875
ABL1	ZINC000000001677	4.9039	12.4766
ABL1	ZINC000000471840	6.61219	0.244236
ABL1	ZINC000000198777	6.2776	0.527712
ABL1	ZINC000000049962	5.52817	2.96365
ABL1	ZINC000000028149	5.83055	1.47724
ABL1	ZINC000000672257	7.32277	0.0475591
ABL1	ZINC000000028984	5.0098	9.77682
ABL1	ZINC000000042829	5.53493	2.91787
ABL1	ZINC000000426890	7.11386	0.0769377
ABL1	ZINC000000066473	6.07026	0.850622
ABL1	ZINC000000528409	6.29714	0.504498
ABL1	ZINC000000003491	6.2158	0.608419
ABL1	ZINC000000239168	5.25839	5.51585
ABL1	ZINC000000037563	5.80917	1.55179
ABL1	ZINC000000038268	5.37495	4.2175
ABL1	ZINC000001660376	6.63143	0.23365
ABL1	ZINC000000638447	5.74306	1.80693
ABL1	ZINC000000005608	5.34827	4.48463
ABL1	ZINC000000016874	5.39203	4.05483
ABL1	ZINC000000048130	4.53982	28.8521
ABL1	ZINC000000645654	7.98532	0.0103438
ABL1	ZINC000000112658	5.46833	3.40153
ABL1	ZINC000000072015	7.23802	0.057807
ABL1	ZINC000000755126	6.64768	0.225069
ABL1	ZINC000000045076	5.51532	3.05264
ABL1	ZINC000000596912	6.40143	0.396797
ABL1	ZINC000000057976	6.89325	0.127864
ABL1	ZINC000000560614	5.25	5.62344
ABL1	ZINC000000507028	5.70758	1.96075
ABL1	ZINC000003346753	8.08511	0.00822043
ABL1	ZINC000000593249	7.36316	0.0433356
ABL1	ZINC000000009671	5.07492	8.41547
ABL1	ZINC000000006232	6.04883	0.893657
ABL1	ZINC000000017687	4.65286	22.2401
ABL1	ZINC000000036211	6.13712	0.729256
ABL1	ZINC000000086375	6.92993	0.117508
ABL1	ZINC000000203818	6.76472	0.171903
ABL1	ZINC000000067982	5.41512	3.84489
ABL1	ZINC000000037336	6.50492	0.312662
ABL1	ZINC000000341049	6.36795	0.4286
ABL1	ZINC000000022901	5.94417	1.13718
ABL1	CHEMBL477139	6.81931	0.151596
ABL1	ZINC000000097689	5.77982	1.66027
ABL1	ZINC000000196353	6.4348	0.36745
ABL1	ZINC000000062879	7.20573	0.0622685
ABL1	ZINC000000042075	5.29239	5.10051
ABL1	ZINC000000042468	6.50632	0.311657
ABL1	ZINC000000036761	5.4048	3.93731
ABL1	ZINC000000695569	7.22427	0.059666
ABL1	ZINC000000047234	5.03897	9.14185
ABL1	ZINC000000053260	5.6872	2.05495
ABL1	ZINC000000443860	5.74861	1.78398
ABL1	ZINC000000041670	6.92323	0.119335
ABL1	ZINC000000032651	5.47035	3.38572
ABL1	ZINC000000028349	5.94023	1.14755
ABL1	ZINC000000056271	7.20348	0.0625928
ABL1	ZINC000000087759	7.52666	0.02974
ABL1	ZINC000000097630	5.50369	3.13549
ABL1	ZINC000000036303	5.61853	2.40696
ABL1	ZINC000000035355	6.34372	0.453194
ABL1	ZINC000000287674	5.70326	1.98034
ABL1	ZINC000000119128	5.46032	3.4648
ABL1	ZINC000000002067	4.88013	13.1788
ABL1	ZINC000000038893	6.21732	0.606296
ABL1	ZINC000000000453	4.54581	28.457
ABL1	ZINC000000042969	6.97103	0.106899
ABL1	ZINC000000213243	5.72934	1.8649
ABL1	ZINC000000039161	6.55908	0.276004
ABL1	ZINC000000001318	5.72742	1.87318
ABL1	ZINC000000034621	6.49655	0.318749
ABL1	ZINC000000031657	6.58288	0.261287
ABL1	ZINC000000021040	5.96129	1.09322
ABL1	ZINC000000245990	6.56738	0.270782
ABL1	ZINC000000005473	4.82011	15.1316
ABL1	ZINC000000043452	4.87079	13.4652
ABL1	ZINC000000031415	6.56996	0.269178
ABL1	ZINC000000465203	6.6945	0.202069
ABL1	ZINC000000115578	6.71336	0.193481
ABL1	ZINC000000040471	5.67394	2.11865
ABL1	ZINC000000052679	6.05859	0.873794
ABL1	ZINC000000035202	6.3649	0.431616
ABL1	ZINC000000200215	5.3294	4.68385
ABL1	ZINC000000027612	6.5347	0.291941
ABL1	ZINC000000026296	6.00452	0.989642
ABL1	ZINC000000030187	5.06412	8.62749
ABL1	ZINC000000101241	6.1814	0.65857
ABL1	ZINC000000035922	6.78454	0.164234
ABL1	ZINC000000027600	5.99063	1.02182
ABL1	ZINC000000717621	5.99335	1.01543
ABL1	ZINC000000115850	6.49647	0.318807
ABL1	ZINC000000038794	5.30266	4.98125
ABL1	ZINC000000099861	5.51131	3.08096
ABL1	ZINC000000014936	5.24059	5.74659
ABL1	ZINC000000010968	5.89297	1.27946
ABL1	ZINC000000005454	6.47137	0.337775
ABL1	ZINC000000538388	7.10309	0.0788697
ABL1	ZINC000000028945	6.3741	0.422575
ABL1	ZINC000000000254	5.00039	9.99097
ABL1	ZINC000000001077	4.98728	10.2973
ABL1	ZINC000000538483	6.5949	0.254158
ABL1	ZINC000000014027	5.31023	4.89521
ABL1	ZINC000000632509	7.62862	0.0235171
ABL1	ZINC000000252262	5.86608	1.36121
ABL1	ZINC000000032086	5.5994	2.51534
ABL1	ZINC000000076237	5.4965	3.18787
ABL1	ZINC000000373802	5.78819	1.62859
ABL1	ZINC000000024337	5.8132	1.53744
ABL1	ZINC000000029685	5.14953	7.08706
ABL1	ZINC000000040768	4.71387	19.3257
ABL1	ZINC000000489063	5.43755	3.65132
ABL1	ZINC000000663898	6.75195	0.177032
ABL1	ZINC000000307647	7.07882	0.0834033
ABL1	ZINC000000340372	5.80171	1.57867
ABL1	ZINC000000412943	5.58519	2.59904
ABL1	ZINC000000410480	5.39732	4.00568
ABL1	ZINC000000220725	5.20298	6.26641
ABL1	ZINC000000011545	5.01043	9.76267
ABL1	ZINC000000040954	5.30546	4.94926
ABL1	ZINC000000597400	6.5752	0.26595
ABL1	ZINC000000068103	7.2351	0.058197
ABL1	ZINC000000246281	5.49688	3.18509
ABL1	ZINC000000153502	5.18191	6.57801
ABL1	ZINC000000132017	5.98884	1.02604
[truncated: 1,090 more rows]

## Sheet: ACES
Receptor	Ligand	Predicted Affinity (-log(Kd/Ki))	Predicted Affinity (uM)
ACES	ZINC000000058616	6.81618	0.152695
ACES	ZINC000000172118	5.95348	1.11306
ACES	ZINC000000034156	5.09933	7.9555
ACES	ZINC000000044135	8.56461	0.00272513
ACES	ZINC000000406269	7.42788	0.0373356
ACES	ZINC000000025581	7.4355	0.0366856
ACES	ZINC000000096804	6.73056	0.185967
ACES	ZINC000001561633	5.48766	3.25339
ACES	ZINC000000025903	6.99245	0.101754
ACES	ZINC000000364621	7.22649	0.0593627
ACES	ZINC000000003723	7.20779	0.0619739
ACES	ZINC000000165948	5.46308	3.44288
ACES	ZINC000000099159	7.52733	0.029694
ACES	ZINC000000034131	6.54392	0.285809
ACES	ZINC000001670746	6.58721	0.258696
ACES	ZINC000000159390	7.60756	0.0246856
ACES	ZINC000002044667	4.68274	20.7618
ACES	ZINC000000174588	6.53937	0.288819
ACES	ZINC000010315401	8.30349	0.00497176
ACES	ZINC000000078704	7.75875	0.017428
ACES	ZINC000000017381	6.32956	0.468209
ACES	ZINC000000001925	7.17718	0.0664994
ACES	ZINC000000008932	6.30204	0.498836
ACES	ZINC000000399123	6.36876	0.4278
ACES	ZINC000000052493	6.40769	0.391117
ACES	ZINC000000057019	5.57294	2.6734
ACES	ZINC000000038819	7.32878	0.0469054
ACES	ZINC000000156205	5.46357	3.43896
ACES	ZINC000000043048	7.42077	0.0379518
ACES	ZINC000000066391	6.6602	0.218675
ACES	ZINC000004989801	7.36706	0.0429476
ACES	ZINC000000037195	6.46189	0.34523
ACES	ZINC000000343975	7.21196	0.0613814
ACES	ZINC000000394330	7.92577	0.0118641
ACES	ZINC000002516847	5.59915	2.51679
ACES	ZINC000001707066	5.22834	5.91099
ACES	ZINC000000053482	6.60384	0.248978
ACES	ZINC000000000807	6.5945	0.25439
ACES	ZINC000000006375	7.49163	0.0322378
ACES	ZINC000000154322	7.10072	0.0793014
ACES	ZINC000000343473	6.6475	0.225164
ACES	ZINC000000230604	7.09252	0.0808136
ACES	ZINC000008297667	7.18751	0.064936
ACES	ZINC000022144074	7.07489	0.08416
ACES	ZINC000000035068	7.63658	0.0230897
ACES	ZINC000000000338	5.79421	1.60618
ACES	ZINC000000135678	8.07008	0.00850986
ACES	ZINC000000251730	5.87876	1.32202
ACES	ZINC000000337510	7.43871	0.0364159
ACES	ZINC000000007680	7.60473	0.0248467
ACES	ZINC000000134877	5.94556	1.13355
ACES	ZINC000000060718	6.8565	0.139156
ACES	ZINC000000005807	7.68183	0.0208051
ACES	ZINC000000198613	8.80078	0.00158206
ACES	ZINC000000090378	6.96481	0.10844
ACES	ZINC000000187878	5.59984	2.51284
ACES	ZINC000000048316	7.47306	0.0336462
ACES	ZINC000000023800	4.97482	10.597
ACES	ZINC000000079570	6.58669	0.259007
ACES	ZINC000000042516	6.28359	0.520489
ACES	ZINC000000001466	6.11339	0.77022
ACES	ZINC000000095725	6.88449	0.130471
ACES	ZINC000000053966	6.00346	0.992054
ACES	ZINC000001492791	4.28651	51.6994
ACES	ZINC000026018727	6.5747	0.266255
ACES	ZINC000000017929	5.65299	2.22335
ACES	ZINC000000502110	7.81886	0.0151755
ACES	ZINC000646906015	6.45505	0.350715
ACES	ZINC000000179253	8.0284	0.00936706
ACES	ZINC000000015857	6.0256	0.942754
ACES	ZINC000000001754	7.68694	0.0205616
ACES	ZINC000000030192	7.31876	0.0479999
ACES	ZINC000000068979	7.65821	0.021968
ACES	ZINC000000335004	6.0373	0.917689
ACES	ZINC000000054354	7.06868	0.0853727
ACES	ZINC000000032115	7.43645	0.0366058
ACES	ZINC000000038887	7.7418	0.0181218
ACES	ZINC000000368497	6.24639	0.567029
ACES	ZINC000000362563	7.5574	0.0277074
ACES	ZINC000000446922	7.71813	0.0191367
ACES	ZINC000000684054	8.46564	0.00342264
ACES	ZINC000000161306	7.40255	0.0395773
ACES	ZINC000000392091	7.88126	0.0131443
ACES	ZINC000000007604	5.94124	1.14488
ACES	ZINC000000032162	6.21274	0.612724
ACES	ZINC000001686863	5.25099	5.61057
ACES	CHEMBL146674	5.20997	6.16637
ACES	ZINC000000162671	7.47059	0.0338384
ACES	ZINC000000019097	6.59089	0.256513
ACES	ZINC000000047718	7.70759	0.0196069
ACES	ZINC000000110639	7.6454	0.0226258
ACES	ZINC000000006392	6.43651	0.366008
ACES	ZINC000000003189	7.66801	0.0214777
ACES	ZINC000000051138	5.82032	1.51245
ACES	ZINC000000000638	6.0845	0.823193
ACES	ZINC000000045603	7.23508	0.0581995
ACES	ZINC000000402963	7.09056	0.0811776
ACES	ZINC000000203531	6.97117	0.106864
ACES	ZINC000000051235	7.15717	0.0696347
ACES	ZINC000000297622	6.87933	0.132028
ACES	ZINC000000000357	6.3336	0.463876
ACES	ZINC000001596847	5.98034	1.04631
ACES	ZINC000000185570	7.69318	0.0202684
ACES	ZINC000000039058	7.85575	0.0139397
ACES	ZINC000000053156	6.99868	0.100304
ACES	ZINC000000391058	8.30755	0.00492554
ACES	ZINC000000072054	8.07865	0.00834348
ACES	ZINC000000110298	5.18022	6.60354
ACES	ZINC000000041787	8.0492	0.00892891
ACES	ZINC000001494942	5.00793	9.81912
ACES	ZINC000000082379	7.11126	0.0773996
ACES	ZINC000000000808	7.09142	0.0810179
ACES	ZINC000000005954	6.5321	0.293697
ACES	ZINC000000034745	7.5043	0.0313113
ACES	ZINC000000049372	7.07843	0.0834785
ACES	ZINC000000171526	7.65902	0.0219269
ACES	ZINC000001653016	5.55124	2.81036
ACES	ZINC000000154815	6.64732	0.22526
ACES	ZINC000000035221	7.73596	0.0183672
ACES	ZINC000000004816	5.65643	2.20583
ACES	ZINC000000818984	5.9123	1.22376
ACES	ZINC000000049500	6.38741	0.409813
ACES	ZINC000000217289	8.31336	0.00486
ACES	ZINC000000404036	5.54586	2.8454
ACES	ZINC000000001718	7.20631	0.0621857
ACES	ZINC000000039177	6.95805	0.110141
ACES	ZINC000000170647	7.30274	0.0498039
ACES	ZINC000000077124	6.96625	0.108082
ACES	ZINC000000004842	6.06671	0.857602
ACES	ZINC000000100151	6.56063	0.275022
ACES	ZINC000116766595	5.22407	5.96936
ACES	ZINC000000040405	6.20645	0.621651
ACES	ZINC000001442838	5.502	3.14772
ACES	ZINC000000050903	6.88485	0.130362
ACES	ZINC000000386963	7.42387	0.0376818
ACES	ZINC000003077449	7.93179	0.0117008
ACES	ZINC000034549410	5.19141	6.43554
ACES	ZINC000000056345	6.4435	0.360166
ACES	ZINC000001321394	5.06977	8.51584
ACES	ZINC000000030082	7.01219	0.0972327
ACES	ZINC000000299478	5.64476	2.2659
ACES	ZINC000000033431	7.53002	0.0295109
ACES	ZINC000000039573	6.13851	0.726933
ACES	ZINC000000024032	6.82785	0.148645
ACES	ZINC000001385399	5.42933	3.72107
ACES	ZINC000000303733	7.25489	0.0556044
ACES	ZINC000000072334	6.25282	0.558707
ACES	ZINC000000402872	7.04057	0.0910816
ACES	ZINC000000499170	6.91179	0.12252
ACES	ZINC000000214581	6.4826	0.329156
ACES	ZINC000000100138	6.37608	0.420652
ACES	ZINC000000033797	6.47046	0.338484
ACES	ZINC000000440571	7.0988	0.0796517
ACES	ZINC000022073396	5.6437	2.27143
ACES	ZINC000002245651	6.28929	0.513697
ACES	ZINC000000045394	6.41386	0.385601
ACES	ZINC000000004847	6.79626	0.159861
ACES	ZINC000000039565	6.38399	0.413057
ACES	ZINC000000096269	5.76755	1.70786
ACES	ZINC000000053508	7.43008	0.0371467
ACES	ZINC000000141881	6.13423	0.734122
ACES	ZINC000000007049	6.80385	0.157091
ACES	ZINC000000115211	6.00317	0.992725
ACES	ZINC000000034170	7.39723	0.0400653
ACES	ZINC000000004537	7.21747	0.0606082
ACES	ZINC000000018737	5.57279	2.67429
ACES	ZINC000000011853	6.95124	0.111882
ACES	ZINC000000160166	7.22102	0.0601139
ACES	ZINC000000048554	7.04958	0.0892118
ACES	ZINC000000027634	7.22664	0.0593423
ACES	ZINC000000757079	7.80891	0.015527
ACES	ZINC000000003827	7.48788	0.0325175
ACES	ZINC000000158393	5.32406	4.74175
ACES	ZINC000000090396	7.88191	0.0131246
ACES	ZINC000000029520	6.42681	0.374275
ACES	ZINC000000044032	8.17231	0.00672499
ACES	ZINC000000002122	7.41649	0.0383274
ACES	ZINC000000405483	7.28231	0.052202
ACES	ZINC000000105262	7.89311	0.0127905
ACES	ZINC000000181323	6.72804	0.18705
ACES	ZINC000000000465	6.79017	0.162117
ACES	ZINC000000009590	6.79878	0.158933
ACES	ZINC000000024170	7.20464	0.0624246
ACES	ZINC000000396330	6.54531	0.284901
ACES	ZINC000001920110	5.82256	1.50467
ACES	ZINC000000064945	4.81334	15.3695
ACES	ZINC000000182016	7.34796	0.0448787
ACES	ZINC000004239215	7.63524	0.023161
ACES	ZINC000000316280	7.87705	0.0132724
ACES	ZINC000000819078	7.61601	0.0242095
ACES	ZINC000000410873	7.26553	0.0542587
ACES	ZINC000000213038	8.7198	0.00190636
ACES	ZINC000000203536	7.63064	0.0234077
ACES	ZINC000001585378	5.10713	7.814
ACES	ZINC000000076997	8.52562	0.00298109
ACES	ZINC000000171631	7.79408	0.0160666
ACES	ZINC000000032905	6.97809	0.105174
ACES	ZINC000000162643	4.49023	32.3425
ACES	ZINC000000008873	7.62908	0.0234921
ACES	ZINC000000058191	5.93715	1.15571
ACES	ZINC000000600324	7.45501	0.0350743
ACES	ZINC000000164098	5.82763	1.48721
ACES	ZINC000000054786	6.7039	0.197743
ACES	ZINC000000029553	6.41364	0.385801
ACES	ZINC000000189120	7.4121	0.0387169
ACES	ZINC000000394562	7.71964	0.0190706
ACES	ZINC000012359886	5.32471	4.73469
ACES	ZINC000002568057	5.35025	4.46426
ACES	ZINC000000388327	5.5119	3.07678
ACES	ZINC000002498880	7.57559	0.0265709
ACES	ZINC000035936222	6.12064	0.757464
ACES	ZINC000000369936	5.01007	9.77071
ACES	CHEMBL339995	7.05248	0.0886167
ACES	ZINC000000157976	7.08094	0.0829963
ACES	ZINC000000116301	5.39442	4.03255
ACES	ZINC000000003750	7.12943	0.0742287
ACES	ZINC000000031527	7.28406	0.051992
ACES	ZINC000000035615	7.77977	0.0166045
ACES	ZINC000000045342	7.47047	0.0338481
ACES	CHEMBL190322	6.90482	0.124502
ACES	ZINC000000023550	6.37354	0.423118
ACES	ZINC000000226316	5.8305	1.47742
ACES	ZINC000000039695	6.86059	0.137852
ACES	ZINC000000127890	7.16569	0.0682828
ACES	ZINC000000012989	6.88214	0.131177
ACES	ZINC000000119391	7.64196	0.0228054
ACES	ZINC000000090514	6.68397	0.207028
ACES	ZINC000000480195	7.55754	0.0276986
ACES	ZINC000000111333	6.09182	0.809437
ACES	ZINC000000001308	6.3995	0.398567
ACES	CHEMBL603622	5.72821	1.86976
ACES	ZINC000000151967	6.85757	0.138812
ACES	ZINC000000001870	7.50792	0.0310516
ACES	ZINC000000228620	7.43026	0.0371317
ACES	ZINC000000031784	6.65537	0.221122
ACES	ZINC000000117297	7.15142	0.0705628
ACES	ZINC000000337480	6.3552	0.441365
ACES	ZINC000000000061	6.01473	0.966655
ACES	ZINC000000071538	5.03709	9.18141
ACES	CHEMBL596513	7.9642	0.0108593
ACES	ZINC000000063121	6.27933	0.525615
ACES	ZINC000000001707	5.82455	1.49779
ACES	ZINC000000386874	7.7193	0.0190854
ACES	ZINC000000054946	7.84128	0.0144118
ACES	CHEMBL352500	8.87647	0.00132902
ACES	ZINC000000071245	8.45968	0.00346996
ACES	ZINC000000113383	6.85051	0.141087
ACES	ZINC000000418197	8.24751	0.00565578
ACES	ZINC000003866007	5.27479	5.31142
ACES	ZINC000000002493	6.28593	0.517691
ACES	ZINC000001760915	6.89888	0.126217
ACES	ZINC000000286806	5.48127	3.30164
ACES	ZINC000000043743	7.5691	0.0269712
ACES	ZINC000001529122	5.0943	8.04821
ACES	ZINC000000033357	7.67099	0.0213311
ACES	ZINC000003880839	5.7753	1.67764
ACES	ZINC000000394243	5.52966	2.95354
ACES	ZINC000000873698	4.67575	21.0987
ACES	ZINC000000265644	6.45255	0.352733
ACES	ZINC000014628596	4.91481	12.1672
ACES	ZINC000000033931	7.48878	0.0324502
ACES	ZINC000000137780	7.1381	0.0727609
ACES	ZINC000000069439	6.1064	0.782717
ACES	ZINC000000169750	5.85818	1.38619
ACES	ZINC000000081475	5.52916	2.95694
ACES	ZINC000000347601	7.65058	0.0223571
ACES	ZINC000000114978	6.17095	0.674612
ACES	ZINC000000029025	8.37108	0.00425518
ACES	ZINC000000041157	7.35707	0.0439467
ACES	CHEMBL336524	7.73186	0.0185414
ACES	ZINC000000101509	6.26309	0.545651
ACES	ZINC000000057321	7.14837	0.0710616
ACES	ZINC000000033503	7.50815	0.0310348
ACES	ZINC000000110086	6.97424	0.106112
ACES	ZINC000000757713	7.4163	0.0383446
ACES	ZINC000000042972	7.59212	0.025579
ACES	ZINC000000054884	7.70331	0.0198013
ACES	ZINC000000005885	7.65688	0.0220354
ACES	ZINC000000527387	7.44705	0.0357233
ACES	ZINC000000001640	6.76683	0.17107
ACES	ZINC000002391737	6.05801	0.874963
ACES	ZINC000000034425	7.95366	0.011126
ACES	ZINC000000011335	5.58491	2.60073
ACES	ZINC000000098963	7.66995	0.0213823
ACES	ZINC000000790149	7.16665	0.0681323
ACES	ZINC000000021268	7.0785	0.0834641
ACES	ZINC000000049624	5.56776	2.70545
ACES	CHEMBL554452	6.30027	0.500875
ACES	ZINC000000162460	6.3629	0.43361
ACES	ZINC000011661049	7.80326	0.0157305
ACES	ZINC000000001070	6.59328	0.255106
ACES	ZINC000001681251	5.82655	1.49091
ACES	ZINC000200624220	6.05375	0.883581
ACES	ZINC000000041786	7.44115	0.0362119
ACES	ZINC000000190898	7.09971	0.079486
ACES	ZINC000000497165	6.44644	0.357736
ACES	ZINC000005184166	8.35648	0.00440073
ACES	ZINC000000032522	7.09504	0.0803447
ACES	ZINC000000228978	6.32786	0.470047
ACES	ZINC000000044923	8.83615	0.00145831
ACES	ZINC000000045536	7.8086	0.0155381
ACES	ZINC000000001818	6.63021	0.234307
ACES	ZINC000000071455	5.28922	5.13782
ACES	ZINC000000163048	6.73623	0.183556
ACES	ZINC000000035577	6.99664	0.100777
ACES	ZINC000000002011	6.14454	0.7169
ACES	ZINC000000072455	7.42614	0.0374851
ACES	ZINC000000108691	7.30174	0.0499185
ACES	ZINC000000002112	8.09355	0.00806221
ACES	ZINC000004287430	5.71112	1.94484
ACES	ZINC000000037999	7.52195	0.0300645
ACES	ZINC000000345317	7.13349	0.073537
ACES	ZINC000000049634	7.18997	0.0645701
ACES	ZINC000003875939	5.09446	8.04519
ACES	ZINC000000255176	6.93077	0.117281
ACES	ZINC000000029395	6.8936	0.127763
ACES	ZINC000000228297	6.70054	0.19928
ACES	ZINC000000022174	7.6738	0.0211934
ACES	ZINC000000117991	7.80844	0.0155438
ACES	ZINC000000000659	6.38922	0.408109
ACES	ZINC000002933140	5.84751	1.42066
ACES	ZINC000000614212	7.18585	0.0651853
ACES	ZINC000000307454	7.6933	0.0202629
ACES	ZINC000000066085	6.83491	0.146247
ACES	ZINC000000064949	6.97611	0.105655
ACES	ZINC000000387542	6.47301	0.3365
ACES	ZINC000000001059	6.55225	0.280383
ACES	ZINC000000391931	6.53608	0.29102
ACES	ZINC000000053935	6.74742	0.178889
ACES	ZINC000000062087	5.40771	3.91106
ACES	ZINC000000380785	7.19164	0.0643219
ACES	ZINC000000220427	7.2627	0.0546137
ACES	ZINC000000144164	5.84425	1.43137
ACES	ZINC000001578692	5.79905	1.58838
ACES	ZINC000000392223	7.5758	0.0265585
ACES	ZINC000001688670	6.09047	0.811956
ACES	ZINC000000032914	7.38556	0.041157
ACES	ZINC000000027296	5.8375	1.45377
ACES	ZINC000005374566	6.94118	0.114504
ACES	ZINC000000000778	7.07394	0.0843449
ACES	ZINC000000299325	6.93624	0.115814
ACES	ZINC000000007614	6.32594	0.472131
ACES	ZINC000000097838	6.48129	0.330149
ACES	ZINC000000002928	6.80221	0.157686
ACES	ZINC000000152432	4.95967	10.9731
ACES	ZINC000000105414	6.96925	0.107338
ACES	ZINC000000050670	6.9632	0.108843
ACES	ZINC000000401852	7.70238	0.0198435
ACES	ZINC000000056553	6.49548	0.319538
ACES	ZINC000000036131	7.63066	0.0234065
ACES	ZINC000000037525	6.49965	0.316481
ACES	ZINC000000118397	7.37297	0.0423669
ACES	ZINC000000195505	7.05671	0.0877585
ACES	ZINC000000119573	5.5678	2.70523
ACES	ZINC000000061917	6.75308	0.17657
ACES	ZINC000000176406	6.57043	0.268889
ACES	ZINC000000131107	7.53517	0.0291627
ACES	ZINC000000036339	7.97976	0.010477
ACES	ZINC000000000394	6.60935	0.24584
ACES	ZINC000000209860	6.85177	0.14068
ACES	ZINC000021519126	6.57546	0.265791
ACES	ZINC000000038762	6.59951	0.251472
ACES	ZINC000000091663	5.70043	1.99328
ACES	ZINC000000756990	8.2426	0.00572007
ACES	ZINC000000103125	7.91665	0.0121157
ACES	ZINC000000038200	6.71821	0.191332
ACES	ZINC000000260940	7.0128	0.0970952
ACES	ZINC000000053814	7.98014	0.010468
ACES	ZINC000052522560	7.54831	0.0282938
ACES	ZINC000000053869	6.82243	0.150512
ACES	ZINC000000093801	6.74248	0.180933
ACES	ZINC000000108207	6.60068	0.250797
ACES	ZINC000004384436	4.87766	13.2539
ACES	ZINC000000338130	7.48033	0.0330879
ACES	ZINC000000005895	7.38937	0.0407972
ACES	ZINC000001759074	4.23107	58.74
ACES	ZINC000000271714	7.83539	0.0146086
ACES	ZINC000000051935	7.92007	0.0120208
ACES	ZINC000000347523	5.49286	3.21471
ACES	ZINC000000041206	6.88577	0.130087
ACES	ZINC000000088353	7.07398	0.0843365
ACES	ZINC000000158749	5.41611	3.83611
ACES	ZINC000000001128	6.86223	0.137332
ACES	ZINC000000001216	6.63295	0.232836
ACES	ZINC000000052742	7.23839	0.0577574
ACES	ZINC000000254757	6.96955	0.107262
ACES	ZINC000000031850	7.41627	0.0383471
ACES	ZINC000000037476	8.16157	0.00689342
ACES	ZINC000000090509	7.10699	0.0781643
ACES	ZINC000000011241	6.73437	0.184343
ACES	ZINC000011630576	6.16566	0.682879
ACES	ZINC000000027432	5.39838	3.99599
ACES	ZINC000000403283	4.82421	14.9898
ACES	ZINC000000756650	8.58075	0.00262574
ACES	ZINC000000010546	6.99517	0.101119
ACES	ZINC000000317958	6.25333	0.558043
ACES	ZINC000000084684	6.53806	0.289692
ACES	ZINC000000406643	5.53051	2.94777
ACES	ZINC000000000791	5.98411	1.03727
ACES	ZINC000000170720	6.95506	0.110903
ACES	ZINC000000129821	7.15881	0.0693725
ACES	ZINC000000316569	7.5091	0.0309667
ACES	ZINC000003018414	7.35876	0.0437767
ACES	ZINC000000092972	7.47607	0.0334143
ACES	ZINC000000492531	6.85294	0.140299
ACES	ZINC000000170969	7.1028	0.078922
ACES	ZINC000000109707	7.30965	0.0490173
ACES	ZINC000000168965	6.53167	0.293989
ACES	ZINC000000036212	7.06053	0.0869896
ACES	ZINC000000280745	5.0207	9.5345
ACES	ZINC000000025301	7.78821	0.0162852
ACES	ZINC000001764132	5.43709	3.65521
ACES	ZINC000000099084	6.702	0.198611
ACES	ZINC000000005452	7.36069	0.0435821
ACES	ZINC000000030981	7.60537	0.0248104
ACES	ZINC000000250411	6.61377	0.243349
ACES	ZINC000000157541	5.54109	2.8768
ACES	ZINC000058166396	7.97795	0.0105208
ACES	ZINC000000255157	8.0912	0.00810595
ACES	ZINC000000060167	7.18817	0.0648382
ACES	ZINC000000022966	7.41581	0.0383874
ACES	ZINC000000092783	7.15904	0.0693369
ACES	ZINC000000105009	7.36099	0.0435526
ACES	ZINC000000759112	7.34052	0.0456538
ACES	ZINC000000004010	8.21005	0.00616529
ACES	ZINC000000262700	6.06934	0.852427
ACES	ZINC000000035343	7.13511	0.0732646
ACES	ZINC000000622869	7.512	0.0307608
ACES	ZINC000000132850	6.82364	0.150091
ACES	ZINC000000056493	6.76508	0.171761
ACES	ZINC000000020259	4.99231	10.1786
ACES	ZINC000000111161	6.571	0.268532
ACES	ZINC000000011213	5.89774	1.2655
ACES	ZINC000000004939	7.78917	0.0162491
ACES	ZINC000000622953	8.49821	0.00317534
ACES	ZINC000000000158	6.89465	0.127452
ACES	ZINC000000028397	8.26628	0.00541654
ACES	ZINC000000885824	7.95369	0.0111253
ACES	ZINC000000025267	5.98912	1.02537
ACES	ZINC000000030383	6.52216	0.300496
ACES	ZINC000000005909	7.29827	0.0503182
ACES	ZINC000000159553	5.7634	1.72425
ACES	ZINC000036236677	6.19821	0.633557
ACES	ZINC000000057776	7.32097	0.0477567
ACES	ZINC000000391171	5.45743	3.48792
ACES	ZINC000000053283	8.63159	0.00233564
ACES	ZINC000000405118	6.17437	0.669309
ACES	ZINC000000029557	5.60972	2.45627
ACES	ZINC000000030244	6.18407	0.654531
ACES	ZINC000000266396	6.67906	0.20938
ACES	ZINC000000049306	7.32464	0.0473546
ACES	ZINC000000124482	5.51757	3.03688
ACES	ZINC000000506409	7.94499	0.0113503
ACES	ZINC000000031984	5.85922	1.38287
ACES	ZINC000000029782	6.6995	0.199754
ACES	ZINC000000029308	7.05723	0.0876537
ACES	ZINC000000003949	6.75797	0.174593
ACES	ZINC000000135852	7.558	0.0276692
ACES	ZINC000000008089	5.33915	4.57987
ACES	ZINC000000705750	7.8944	0.0127526
ACES	ZINC000000193971	7.85231	0.0140505
ACES	ZINC000000335864	5.41729	3.82565
ACES	ZINC000000026245	7.53681	0.029053
ACES	ZINC000000330949	5.25476	5.56214
ACES	ZINC000000031960	7.37253	0.0424101
ACES	ZINC000000187157	7.36562	0.0430901
ACES	ZINC000000039457	5.56147	2.74491
ACES	ZINC000000051727	7.05074	0.088974
ACES	ZINC000000071497	6.36763	0.428913
ACES	ZINC000000355356	5.7808	1.65655
ACES	ZINC000000108659	6.38179	0.415153
ACES	ZINC000000189322	7.12165	0.0755703
ACES	ZINC000000005552	7.03529	0.0921958
ACES	ZINC000000129115	7.271	0.05358
ACES	ZINC000000002248	6.08436	0.823452
ACES	ZINC000002020282	7.30039	0.0500732
ACES	ZINC000000056382	6.6169	0.241599
ACES	ZINC000000001136	7.69195	0.0203258
ACES	ZINC000000103019	7.66875	0.0214413
ACES	ZINC000000226183	7.45629	0.034971
ACES	ZINC000002441416	5.94604	1.13229
ACES	ZINC000002029241	6.56806	0.270359
ACES	ZINC000000159845	7.22588	0.0594461
ACES	ZINC000000006795	5.3659	4.30624
ACES	ZINC000000130997	7.11363	0.0769786
ACES	ZINC000000119925	7.21557	0.0608736
ACES	ZINC000000066986	6.04729	0.896825
ACES	ZINC000000067670	7.58524	0.025987
ACES	ZINC000000028377	6.63113	0.233815
ACES	ZINC000000026375	7.4695	0.0339231
ACES	ZINC000000039711	5.48783	3.25217
ACES	ZINC000000107638	7.0696	0.0851914
ACES	ZINC000000104377	7.01263	0.0971348
ACES	ZINC000000001188	7.68263	0.0207669
ACES	ZINC000000572134	8.66918	0.002142
ACES	ZINC000000010360	7.1686	0.0678274
ACES	ZINC000000039557	6.00149	0.996574
ACES	ZINC000000034183	8.19101	0.00644152
ACES	ZINC000000051515	7.65056	0.0223586
ACES	ZINC000000039740	5.83772	1.45305
ACES	ZINC000000027064	5.99891	1.0025
ACES	ZINC000000029802	6.60363	0.249097
ACES	ZINC000000000950	7.36702	0.0429512
ACES	ZINC000000385643	7.90951	0.0123165
ACES	ZINC000000045881	5.70486	1.97306
ACES	ZINC000001759078	4.7724	16.8887
ACES	ZINC000000087057	7.17141	0.0673891
ACES	ZINC000000001534	7.06848	0.0854131
ACES	ZINC000000187980	5.65073	2.23497
ACES	ZINC000000005505	6.53707	0.290354
ACES	ZINC000000127784	7.58921	0.0257508
ACES	ZINC000000269834	6.08447	0.823253
ACES	ZINC000034596161	5.25493	5.55999
ACES	ZINC000008790389	7.94405	0.0113749
ACES	ZINC000000624506	7.54217	0.0286963
ACES	ZINC000000126541	6.12533	0.749322
ACES	ZINC000000039566	6.13	0.741302
ACES	ZINC000001555372	4.41415	38.5349
ACES	ZINC000000120848	8.96181	0.00109191
ACES	ZINC000000118547	6.283	0.521189
ACES	ZINC000000163105	7.25598	0.055465
ACES	ZINC000000067679	7.68866	0.0204805
ACES	ZINC000000307778	7.79762	0.0159362
ACES	ZINC000000057513	6.9078	0.123653
ACES	ZINC000000197916	7.5965	0.0253223
ACES	ZINC000019570440	8.50847	0.00310122
ACES	ZINC000020521319	6.66037	0.21859
ACES	ZINC000569332030	8.45187	0.00353285
ACES	ZINC000000079633	6.17304	0.67136
ACES	ZINC000000029160	6.79561	0.160099
ACES	ZINC000000008496	7.73507	0.0184046
ACES	ZINC000000031570	7.59063	0.0256668
ACES	ZINC000000036516	7.37654	0.0420208
ACES	ZINC000000142869	7.52934	0.0295573
ACES	ZINC000000021689	7.5236	0.0299505
ACES	ZINC000000174933	7.38621	0.0410949
ACES	ZINC000000237148	6.02603	0.941819
ACES	ZINC000000048273	7.19978	0.0631272
ACES	ZINC000000004400	8.58695	0.00258854
ACES	ZINC000000055003	7.93288	0.0116714
ACES	ZINC000000009097	7.65459	0.0221519
ACES	ZINC000000242375	6.68975	0.204294
ACES	ZINC000000009107	7.21387	0.061112
ACES	ZINC000000388403	5.31851	4.80279
ACES	ZINC000000331866	5.47733	3.33176
ACES	ZINC000000004260	8.15899	0.00693448
ACES	ZINC000000172243	7.95897	0.0109909
ACES	ZINC000000130994	7.21479	0.0609827
ACES	ZINC000000073362	7.00128	0.099705
ACES	ZINC000000005323	6.3224	0.47599
ACES	ZINC000000009114	7.63043	0.0234192
ACES	ZINC000000154373	6.61043	0.245229
ACES	ZINC000000778774	7.57754	0.0264522
ACES	ZINC000000349622	6.18611	0.651471
ACES	ZINC000000061151	7.26248	0.0546417
ACES	ZINC000000057339	6.5809	0.262485
ACES	ZINC000000154410	5.16959	6.76725
ACES	ZINC000000210696	7.41822	0.0381749
ACES	ZINC000000226065	7.14349	0.0718639
ACES	ZINC000035676916	4.92953	11.7616
ACES	ZINC000000031562	8.04546	0.00900609
ACES	ZINC000000156118	7.06186	0.0867235
ACES	ZINC000000158909	5.82117	1.5095
ACES	ZINC000000388185	5.32321	4.75101
ACES	ZINC000000040201	5.97886	1.04988
ACES	ZINC000001595510	5.2327	5.85199
ACES	ZINC000002380040	6.60122	0.250487
ACES	ZINC000000085686	5.38363	4.13401
ACES	ZINC000000120883	6.8499	0.141286
ACES	ZINC000000053150	5.96713	1.07863
ACES	ZINC000000030990	7.6962	0.0201278
ACES	ZINC000000281865	5.82628	1.49183
ACES	ZINC000000043635	7.08364	0.0824822
ACES	ZINC000000032937	7.70497	0.0197256
ACES	ZINC000000256458	7.04129	0.0909306
ACES	ZINC000000206959	6.41255	0.386766
ACES	ZINC000001576864	5.93525	1.16079
ACES	ZINC000000387449	7.77708	0.0167078
ACES	ZINC000000182133	6.08899	0.814717
ACES	ZINC000000056372	7.36111	0.0435399
ACES	ZINC000000040058	6.66424	0.216649
ACES	ZINC000000254955	7.35483	0.0441748
ACES	ZINC000010435478	7.55656	0.027761
ACES	ZINC000225178939	6.47508	0.334906
ACES	ZINC000000044147	7.87002	0.0134889
ACES	ZINC000000165237	5.20524	6.23396
ACES	ZINC000000170324	7.16298	0.0687094
ACES	ZINC000000120276	6.87902	0.132123
ACES	ZINC000000387367	6.7908	0.161882
ACES	ZINC000000274093	7.69667	0.0201064
ACES	ZINC000000203094	6.94544	0.113385
ACES	ZINC000000019198	5.16879	6.77972
ACES	ZINC000000184329	7.58545	0.0259746
ACES	ZINC000000316206	8.09259	0.00807993
ACES	ZINC000000026616	8.26791	0.00539622
ACES	ZINC000000246940	7.34748	0.0449283
ACES	ZINC000000117271	6.41325	0.386142
ACES	ZINC000000196731	6.85282	0.14034
ACES	ZINC000000306694	7.28535	0.0518377
ACES	ZINC000000212327	6.51819	0.303253
ACES	ZINC000000177171	6.40768	0.391124
ACES	ZINC000000020231	7.70708	0.0196301
ACES	ZINC000000090406	7.8002	0.0158415
ACES	ZINC000000090757	5.89409	1.27618
ACES	ZINC000000315384	7.40881	0.0390113
ACES	ZINC000000040103	7.06383	0.086332
ACES	ZINC000000025098	6.73922	0.182296
ACES	ZINC000000001932	6.6242	0.237575
ACES	ZINC000000347704	5.81476	1.53193
ACES	ZINC000000000795	7.23227	0.0585775
ACES	ZINC000000537987	8.61072	0.00245064
ACES	ZINC000000030084	5.52858	2.96087
ACES	ZINC000000084330	6.18026	0.660296
ACES	ZINC000000285169	7.51467	0.0305726
ACES	ZINC000000300793	7.53863	0.0289315
ACES	ZINC000098188435	5.79117	1.61746
ACES	ZINC000000409876	5.16968	6.76589
ACES	ZINC000000020441	7.65144	0.022313
ACES	ZINC000004203918	5.06656	8.57913
ACES	ZINC000000090030	6.36725	0.429289
ACES	ZINC000000315900	7.48318	0.0328712
ACES	ZINC000000153938	5.76914	1.70163
ACES	ZINC000000059737	7.36586	0.0430666
ACES	ZINC000000016382	7.61973	0.0240032
ACES	ZINC000000053548	7.61354	0.0243476
ACES	ZINC000000071170	7.17863	0.0662775
ACES	ZINC000000189266	6.1263	0.747655
ACES	ZINC000000244260	5.85482	1.39694
ACES	ZINC000000061066	7.09703	0.0799772
ACES	ZINC000000015795	5.10359	7.87785
ACES	ZINC000000027660	5.64495	2.26491
ACES	ZINC000000037051	5.91026	1.22954
ACES	ZINC000000303309	7.93633	0.0115791
ACES	ZINC000000176646	7.39354	0.0404071
ACES	ZINC000000399624	5.41431	3.85204
ACES	ZINC000000182967	5.55397	2.79276
ACES	ZINC000005887674	7.9012	0.0125544
ACES	ZINC000000161623	6.75772	0.174697
ACES	ZINC000000112303	6.98803	0.102795
ACES	ZINC000000158567	5.21848	6.04674
ACES	ZINC000000058193	5.20438	6.24622
ACES	ZINC000000247196	6.16038	0.691223
ACES	ZINC000000030767	7.67765	0.0210062
ACES	ZINC000002529120	5.28584	5.17798
ACES	ZINC000001649056	4.78584	16.3743
ACES	ZINC000004879293	5.31813	4.80692
ACES	ZINC000000170280	6.55622	0.277829
ACES	ZINC000001589979	5.33292	4.64604
ACES	ZINC000000008705	7.51451	0.0305834
ACES	ZINC000000030329	6.74582	0.179549
ACES	ZINC000000004188	7.03812	0.0915968
ACES	ZINC000000064245	7.82892	0.014828
ACES	CHEMBL299313	7.39376	0.0403864
ACES	ZINC000000155446	6.50728	0.310969
ACES	ZINC000000040542	6.98309	0.103969
ACES	ZINC000000120464	7.31277	0.0486661
ACES	ZINC000000139845	6.98352	0.103868
ACES	ZINC000000007564	7.80959	0.0155029
ACES	ZINC000000040970	7.52973	0.0295304
ACES	CHEMBL87344	7.24055	0.0574718
ACES	ZINC000000020230	6.5729	0.26736
ACES	ZINC000000211604	7.794	0.0160694
ACES	ZINC000000161912	6.0708	0.849576
ACES	ZINC000000045146	8.03711	0.0091809
ACES	ZINC000000022080	6.81274	0.153908
ACES	ZINC000000027165	7.43457	0.0367645
ACES	ZINC000000317333	5.93842	1.15233
ACES	ZINC000000051104	6.91092	0.122766
ACES	ZINC000000036677	6.46633	0.341722
ACES	ZINC000000039758	7.36508	0.0431441
ACES	ZINC000000187994	5.12189	7.55282
ACES	ZINC000000066276	6.27163	0.535022
ACES	ZINC000000129803	7.13123	0.0739206
ACES	ZINC000000057262	7.06608	0.0858861
ACES	ZINC000000236243	7.33396	0.0463487
ACES	ZINC000000281334	6.05882	0.873335
ACES	ZINC000001602057	5.26435	5.44058
ACES	ZINC000000053268	7.36997	0.0426608
ACES	ZINC000000084388	6.70501	0.197236
ACES	ZINC000000033785	7.3583	0.0438226
ACES	ZINC000000410125	6.40321	0.395172
ACES	ZINC000000370117	7.09596	0.0801747
ACES	ZINC000000021664	6.90338	0.124917
ACES	ZINC000000013938	7.75528	0.0175679
ACES	ZINC000000075126	8.86631	0.00136046
ACES	ZINC000000105877	7.58307	0.0261172
ACES	ZINC000000537734	7.87373	0.0133741
ACES	ZINC000000114509	6.87892	0.132155
ACES	ZINC000000050921	5.71249	1.93871
ACES	ZINC000000056410	6.74023	0.181874
ACES	ZINC000034912406	7.72562	0.0188094
ACES	ZINC000037826876	5.82032	1.51243
ACES	ZINC000000031320	5.73079	1.85871
ACES	ZINC000000281862	5.47798	3.32677
ACES	ZINC000000007353	6.12519	0.749559
ACES	ZINC000000795437	7.66853	0.0214523
ACES	ZINC000000029199	7.59734	0.025273
ACES	ZINC000000051993	6.88745	0.129583
ACES	CHEMBL89354	5.86055	1.37862
ACES	ZINC000000492450	5.86597	1.36153
ACES	ZINC000000417998	6.81665	0.15253
ACES	ZINC000000043193	6.13462	0.733458
ACES	ZINC000000160389	5.96373	1.08711
ACES	ZINC000000200215	6.90575	0.124237
ACES	ZINC000000037050	7.52954	0.0295436
ACES	ZINC000000392222	6.65787	0.219854
ACES	ZINC000000034382	7.14116	0.0722498
ACES	ZINC000000245877	6.28948	0.513477
ACES	ZINC000000025027	5.87486	1.33397
ACES	ZINC000000103395	6.67176	0.212932
ACES	ZINC000000324395	7.85389	0.0139993
ACES	ZINC000000071464	5.70501	1.97238
ACES	ZINC000000202062	6.69428	0.20217
ACES	ZINC000000131411	7.62238	0.0238572
ACES	ZINC000000351489	7.25255	0.055905
ACES	ZINC000000009127	6.1186	0.761027
ACES	ZINC000000181384	6.35307	0.443534
ACES	ZINC000000152859	5.93247	1.16824
ACES	ZINC000002047806	5.48962	3.23879
ACES	ZINC000000032315	5.58045	2.62757
ACES	ZINC000001681229	5.26371	5.44861
ACES	ZINC000000038564	7.69851	0.0200213
ACES	ZINC000000031872	6.39431	0.40336
ACES	ZINC000000028309	6.98291	0.104013
ACES	ZINC000000403736	8.33748	0.00459747
ACES	ZINC000000030822	7.54908	0.0282434
ACES	ZINC000000000242	7.20124	0.062916
ACES	ZINC000000127156	5.94001	1.14813
ACES	ZINC000000030698	7.38439	0.0412676
ACES	ZINC000000360298	5.92057	1.2007
ACES	ZINC000000481271	7.19551	0.063752
ACES	ZINC000000094717	6.62164	0.238977
ACES	ZINC000000054578	6.94953	0.112322
ACES	ZINC000000128278	6.68722	0.205486
ACES	ZINC000000063378	6.96222	0.10909
ACES	ZINC000002391765	5.38244	4.14534
ACES	ZINC000000277640	6.25724	0.553046
ACES	ZINC000000039920	7.01381	0.0968703
ACES	ZINC000000360078	5.28052	5.24175
ACES	ZINC000000041847	6.80305	0.157381
ACES	ZINC000000162332	5.52928	2.95611
ACES	ZINC000000119359	7.6109	0.0244961
ACES	ZINC000000043045	7.54969	0.0282037
ACES	ZINC000000081069	8.04019	0.00911608
ACES	ZINC000000480330	6.89764	0.126578
ACES	ZINC000000270728	5.88626	1.29938
ACES	ZINC000000250230	7.16198	0.0688691
ACES	ZINC000013470083	6.1189	0.760503
ACES	ZINC000000031321	5.31499	4.84188
ACES	ZINC000000060574	7.58074	0.0262578
ACES	ZINC000000874081	5.10949	7.77154
ACES	ZINC000000576153	5.99409	1.0137
ACES	ZINC000000190006	5.5529	2.79962
ACES	ZINC000000625726	7.67304	0.0212305
ACES	ZINC000000015778	7.53776	0.0289895
ACES	ZINC000000289577	6.60345	0.249204
ACES	ZINC000000110563	7.61513	0.0242591
ACES	ZINC000000088932	7.90203	0.0125306
ACES	ZINC000000036265	7.85904	0.0138343
ACES	ZINC000000039575	5.59323	2.55135
ACES	ZINC000000186783	5.56344	2.7325
ACES	ZINC000000052243	7.56048	0.0275117
ACES	ZINC000000110415	7.77044	0.0169653
ACES	ZINC000001634199	5.04682	8.97803
ACES	ZINC000000482688	7.66525	0.0216149
ACES	ZINC000000052949	6.39423	0.403436
ACES	ZINC000004197586	6.6876	0.205305
ACES	ZINC000001603697	5.40808	3.9077
ACES	ZINC000000242786	6.80314	0.157346
ACES	ZINC000000112476	6.92996	0.1175
ACES	ZINC000000158517	5.6632	2.17172
ACES	ZINC000000307878	7.77163	0.0169189
ACES	ZINC000000027201	7.69591	0.0201415
ACES	ZINC000000001942	8.19831	0.00633412
ACES	ZINC000000020315	6.11275	0.771339
ACES	ZINC000000014360	7.13343	0.0735475
ACES	ZINC000000039616	6.12595	0.748251
ACES	ZINC000001595132	5.40565	3.92961
ACES	ZINC000000053249	6.29436	0.507743
ACES	ZINC000000027947	6.16086	0.690461
ACES	ZINC000000125006	5.69934	1.9983
ACES	ZINC000000044181	8.59298	0.00255282
ACES	ZINC000000087716	7.09466	0.0804151
ACES	ZINC000000083408	7.1776	0.066435
ACES	ZINC000000158831	6.57558	0.265715
ACES	ZINC000000065251	5.92235	1.19578
ACES	ZINC000000053230	7.12714	0.0746206
ACES	ZINC000008254064	7.25433	0.0556767
ACES	ZINC000000158761	4.70239	19.8429
ACES	ZINC000000001882	6.41334	0.386065
ACES	ZINC000000092959	7.04037	0.091123
ACES	ZINC000000030204	6.91206	0.122443
ACES	ZINC000000164339	5.92483	1.18898
ACES	ZINC000000022997	7.3389	0.045825
ACES	ZINC000000039112	5.53754	2.9004
ACES	CHEMBL317541	7.58307	0.0261173
ACES	ZINC000000030637	7.08626	0.0819858
ACES	ZINC000000035304	7.87224	0.0134203
ACES	ZINC000000186665	7.464	0.0343555
ACES	ZINC000000000034	6.07475	0.841888
ACES	ZINC000000437692	7.44844	0.0356087
ACES	ZINC000000494410	5.48329	3.28633
ACES	ZINC000000040672	6.73152	0.185558
ACES	ZINC000000058042	6.53344	0.292795
ACES	ZINC000000247160	6.45244	0.352828
ACES	ZINC000000012984	6.40439	0.3941
ACES	ZINC000000128537	6.81526	0.153018
ACES	ZINC000000188469	7.41462	0.0384927
ACES	ZINC000000047330	5.25256	5.5904
ACES	ZINC000000159225	7.61702	0.0241533
ACES	ZINC000000110863	6.54983	0.281951
ACES	ZINC000000056590	5.41337	3.86041
ACES	CHEMBL430886	7.56652	0.0271316
ACES	ZINC000000000024	7.44733	0.0357003
ACES	ZINC000000018650	6.10387	0.787289
ACES	ZINC000000104372	6.79817	0.159158
ACES	ZINC000000405175	6.67481	0.211442
ACES	ZINC000000029940	7.36798	0.0428571
ACES	ZINC000000035716	7.30181	0.0499102
ACES	ZINC000019685464	4.86155	13.7546
ACES	ZINC000001665440	5.05361	8.83873
ACES	ZINC000144155854	6.02765	0.938319
ACES	ZINC000000055146	6.80871	0.155342
ACES	ZINC000000137632	5.90844	1.2347
ACES	ZINC000000050054	7.86583	0.0136197
ACES	ZINC000000001659	6.91857	0.120622
ACES	ZINC000000158431	7.10282	0.0789193
ACES	ZINC000000121955	5.57208	2.6787
ACES	ZINC000001716671	4.59674	25.3082
ACES	ZINC000000029842	7.32603	0.0472031
ACES	ZINC000000058459	8.08608	0.00820204
ACES	ZINC000000093772	6.66691	0.215321
ACES	ZINC000000538671	7.7867	0.016342
ACES	ZINC000000118451	7.83095	0.0147587
ACES	ZINC000000031293	7.89529	0.0127264
ACES	ZINC000000003002	7.6881	0.0205069
ACES	ZINC000000270800	6.26085	0.548472
ACES	ZINC000000157975	5.20065	6.3001
ACES	ZINC000000420695	7.22402	0.0597008
ACES	ZINC000001563631	5.02104	9.52704
ACES	ZINC000000054808	8.04767	0.00896053
ACES	ZINC000000238896	5.84392	1.43244
ACES	ZINC000000199215	7.6396	0.0229296
ACES	ZINC000000219757	6.47891	0.331967
ACES	ZINC000000369172	6.26162	0.54749
ACES	ZINC000000108898	6.96269	0.10897
ACES	ZINC000000333395	5.15919	6.93126
ACES	ZINC000000000630	7.16093	0.0690344
ACES	ZINC000013283725	9.31499	0.000484187
ACES	ZINC000004262161	5.42257	3.7795
ACES	ZINC000000076414	8.18994	0.0064574
ACES	ZINC000000167487	5.97609	1.05659
ACES	ZINC000000030304	7.17124	0.0674154
ACES	ZINC000000305709	6.60337	0.249249
ACES	ZINC000000007889	5.96199	1.09146
ACES	ZINC000000548452	7.65586	0.0220873
ACES	ZINC000002168455	5.98324	1.03934
ACES	ZINC000001680219	5.86754	1.35661
ACES	ZINC000000038312	6.41996	0.380228
ACES	ZINC000000347853	7.09554	0.0802522
ACES	ZINC000000059003	6.22005	0.602493
ACES	ZINC000004541734	8.61995	0.00239914
ACES	ZINC000000001160	6.61347	0.243516
ACES	ZINC000000053088	5.30762	4.92471
ACES	ZINC000000078041	8.49531	0.00319663
ACES	ZINC000000083459	7.31956	0.0479113
ACES	ZINC000000626197	7.99125	0.0102035
ACES	ZINC000000689831	8.04874	0.00893843
ACES	ZINC000000206169	6.53101	0.294436
ACES	ZINC000000042931	6.80273	0.157495
ACES	ZINC000000407473	6.74849	0.178448
ACES	ZINC000000035378	6.99244	0.101756
ACES	ZINC000000390297	5.89972	1.25973
ACES	ZINC000000024657	6.15865	0.693982
ACES	ZINC000000125107	7.391	0.0406445
ACES	ZINC000000488688	6.68134	0.208284
ACES	ZINC000000081280	7.70695	0.0196358
ACES	ZINC000000242379	7.18228	0.0657238
ACES	ZINC000000003309	6.66388	0.216828
ACES	ZINC000000021240	6.23971	0.575828
ACES	ZINC000000169372	7.33525	0.0462116
ACES	CHEMBL7634	6.729	0.186638
ACES	ZINC000000158598	4.81777	15.2135
ACES	ZINC000000022225	6.88663	0.129829
ACES	ZINC000000163126	6.62674	0.236187
ACES	ZINC000000037983	7.49404	0.0320599
ACES	ZINC000000250674	7.64788	0.0224969
ACES	ZINC000000001857	7.24983	0.0562563
ACES	ZINC000001577504	4.85909	13.8328
ACES	ZINC000000063621	7.2738	0.0532352
ACES	ZINC000000174373	7.26137	0.0547815
ACES	ZINC000000410092	6.95585	0.110701
ACES	ZINC000000039688	6.26137	0.547808
ACES	ZINC000000033218	7.33595	0.0461375
ACES	ZINC000000040986	6.90502	0.124447
ACES	ZINC000000332488	6.59633	0.25332
ACES	ZINC000000266077	7.18117	0.0658909
ACES	ZINC000001593269	6.05015	0.890945
ACES	ZINC000001439399	4.51214	30.7514
ACES	ZINC000000200068	7.69428	0.0202172
ACES	ZINC000000026307	8.05003	0.00891194
ACES	ZINC000008373889	6.57605	0.265429
ACES	ZINC000000331970	7.12792	0.0744861
ACES	ZINC000000095977	5.39764	4.00275
ACES	ZINC000000038227	7.28587	0.0517756
ACES	ZINC000000000150	6.43504	0.367251
ACES	ZINC000000053017	7.18147	0.0658466
ACES	ZINC000000387453	6.06543	0.860133
ACES	ZINC000000009340	7.01633	0.0963101
ACES	ZINC000000003967	5.6092	2.45924
ACES	ZINC000000031979	7.52145	0.0300986
ACES	ZINC000000054479	5.1665	6.81546
ACES	ZINC000000008650	7.67465	0.0211518
ACES	ZINC000000122006	7.01266	0.0971281
ACES	ZINC000000128630	6.20082	0.629766
ACES	ZINC000000185910	6.97096	0.106916
ACES	ZINC000000299729	5.6573	2.2014
ACES	ZINC000008376991	7.4662	0.0341823
ACES	ZINC000000052407	5.30981	4.89992
ACES	ZINC000000005777	6.43418	0.367979
ACES	ZINC000000023851	6.36386	0.432652
ACES	ZINC000000407634	6.34026	0.456813
ACES	ZINC000000086170	7.06987	0.0851384
ACES	ZINC000000043805	7.77754	0.0166901
ACES	ZINC000000034176	6.34955	0.447149
ACES	ZINC000000000856	7.66441	0.0216565
ACES	CHEMBL395280	7.70008	0.0199487
ACES	ZINC000000178723	7.54042	0.0288125
ACES	ZINC000000122589	7.79406	0.0160671
ACES	ZINC000000051419	7.80282	0.0157465
ACES	ZINC000000216970	5.75304	1.76586
ACES	ZINC000000002054	5.09638	8.00984
ACES	ZINC000000000608	6.67563	0.211042
ACES	ZINC000000045997	6.61214	0.244263
ACES	ZINC000000041421	7.28625	0.0517313
ACES	ZINC000000209540	6.56365	0.273118
ACES	ZINC000000237437	6.94204	0.114277
ACES	ZINC000001702173	5.20068	6.29975
ACES	ZINC000000393637	4.96647	10.8026
ACES	ZINC000000063449	7.12728	0.074597
ACES	ZINC000000004317	7.18989	0.0645821
ACES	ZINC000001740513	5.40381	3.94626
ACES	ZINC000011937656	6.86851	0.135359
ACES	ZINC000000118195	7.51725	0.0303913
ACES	ZINC000000045937	6.73186	0.185411
ACES	ZINC000000036450	5.56647	2.71347
ACES	ZINC000000053252	8.00637	0.00985442
ACES	ZINC000000137921	6.78344	0.164648
ACES	ZINC000000039869	6.27788	0.527371
ACES	ZINC000000000122	6.74297	0.180731
ACES	ZINC000000041591	6.21449	0.610257
ACES	ZINC000000443860	7.4638	0.0343715
ACES	ZINC000000364608	6.92929	0.117681
ACES	ZINC000000034635	6.70023	0.199419
ACES	ZINC000001855950	6.34921	0.447497
ACES	ZINC000000068305	5.86211	1.37368
ACES	ZINC000000084143	5.53702	2.90388
ACES	ZINC000000001425	6.27242	0.534046
ACES	ZINC000000000794	6.81277	0.153898
ACES	ZINC000000027584	7.83012	0.0147871
ACES	ZINC000000009278	7.55064	0.0281425
ACES	ZINC000000279151	6.79966	0.158615
ACES	ZINC000000004737	6.85938	0.138236
ACES	ZINC000000058275	5.47095	3.38103
ACES	ZINC000000028298	5.73297	1.84941
ACES	ZINC000000042621	6.92719	0.118253
ACES	ZINC000003643522	4.55501	27.8604
ACES	ZINC000000294699	5.91806	1.20765
ACES	ZINC000000393588	5.7652	1.7171
ACES	ZINC000000029322	6.69612	0.201317
ACES	ZINC000000194049	7.23133	0.0587046
ACES	ZINC000001666374	5.41153	3.8768
ACES	ZINC000000346571	6.92345	0.119276
ACES	ZINC000000000397	7.687	0.0205588
ACES	ZINC000000021774	6.66381	0.216864
ACES	ZINC000004072653	5.16118	6.89959
ACES	ZINC000000016613	6.18666	0.65064
ACES	ZINC000000422190	7.28331	0.0520828
ACES	ZINC000000004088	7.74926	0.0178133
ACES	ZINC000000267932	8.34788	0.00448871
ACES	ZINC000000017687	7.28763	0.0515673
ACES	ZINC000000314043	6.66587	0.215837
ACES	ZINC000001646652	5.03755	9.17166
ACES	ZINC000000012656	6.38673	0.410456
ACES	ZINC000003851598	5.96505	1.0838
ACES	ZINC000000017525	7.63919	0.0229515
ACES	ZINC000000009967	7.50396	0.0313358
ACES	ZINC000000025764	8.03687	0.00918605
ACES	ZINC000011586026	5.17883	6.6248
ACES	ZINC000000057697	7.58607	0.0259377
ACES	ZINC000000029760	6.84432	0.143113
ACES	ZINC000000033434	6.63469	0.231903
ACES	ZINC000000386976	6.67927	0.209279
ACES	ZINC000000049119	7.40028	0.0397853
ACES	ZINC000000030087	6.39741	0.400493
ACES	ZINC000000008088	5.56178	2.74296
ACES	ZINC000001680217	6.87854	0.13227
ACES	ZINC000000029869	7.42746	0.0373716
ACES	ZINC000000143221	5.61704	2.41525
ACES	ZINC000000066771	5.97313	1.06383
ACES	ZINC000000000786	5.75851	1.74379
ACES	ZINC000000036433	7.55701	0.0277325
ACES	ZINC000003887194	6.1552	0.69952
ACES	ZINC000000006126	6.44094	0.362289
ACES	ZINC000000039796	6.35384	0.442755
ACES	ZINC000000004221	5.52255	3.00229
ACES	ZINC000000544622	7.1531	0.0702915
ACES	ZINC000000345337	6.07032	0.850519
ACES	ZINC000000052653	7.40464	0.0393879
ACES	ZINC000000216154	7.86578	0.0136214
ACES	ZINC000000039965	6.7333	0.184798
ACES	ZINC000000200332	6.9682	0.107597
ACES	ZINC000000063642	6.57475	0.266228
ACES	ZINC000000082083	7.50995	0.0309066
ACES	ZINC000000176341	6.83183	0.147289
ACES	CHEMBL245470	8.7497	0.00177951
ACES	ZINC000000054756	6.93683	0.115657
ACES	ZINC000000550138	6.98212	0.104203
ACES	ZINC000000093807	7.93479	0.0116201
ACES	ZINC000000630924	7.53919	0.0288944
ACES	ZINC000000006307	6.6615	0.218022
ACES	ZINC000000161782	7.69581	0.0201459
ACES	ZINC000000225233	6.06942	0.852274
ACES	ZINC000000252413	6.95059	0.11205
ACES	ZINC000000005077	7.91392	0.0121921
ACES	ZINC000000873818	5.72668	1.87639
ACES	ZINC000000182195	7.32766	0.0470265
ACES	ZINC000000125964	7.9382	0.0115291
ACES	ZINC000000054464	6.89529	0.127265
ACES	ZINC000000111513	7.36625	0.0430278
ACES	ZINC000000209546	6.74252	0.180916
ACES	ZINC000000401239	5.86608	1.36121
ACES	ZINC000004991171	8.52537	0.00298287
ACES	ZINC000000064815	7.62996	0.0234445
ACES	ZINC000000156000	7.0441	0.0903433
ACES	ZINC000000083930	8.06674	0.00857558
ACES	ZINC000000279581	6.58652	0.259106
ACES	ZINC000000001943	8.09339	0.00806513
ACES	ZINC000000229914	7.57006	0.0269119
ACES	ZINC000000389296	7.79581	0.0160026
ACES	ZINC000000105337	6.13245	0.737132
ACES	ZINC000005133381	6.01809	0.959197
ACES	ZINC000012439343	6.781	0.165576
ACES	ZINC000000012507	7.28116	0.0523412
ACES	ZINC000000363775	8.76823	0.00170519
ACES	ZINC000000154390	6.84445	0.14307
ACES	ZINC000000330896	6.72979	0.1863
ACES	ZINC000000033669	7.99773	0.0100525
ACES	ZINC000000177661	7.20814	0.0619246
ACES	ZINC000000001592	5.10805	7.79736
ACES	ZINC000000110512	6.48579	0.326749
ACES	ZINC000000001803	6.32761	0.470315
ACES	ZINC000000000924	7.8264	0.0149141
ACES	ZINC000000001238	8.14722	0.00712487
ACES	ZINC000000000017	6.43893	0.363974
ACES	ZINC000000032460	7.76405	0.0172167
ACES	ZINC000000138979	6.98449	0.103635
ACES	ZINC000000497623	6.18565	0.652147
ACES	ZINC000000148523	7.14257	0.072017
ACES	ZINC000000025579	8.10011	0.00794127
ACES	ZINC000000025270	5.85023	1.41179
ACES	ZINC000000388342	5.1843	6.54179
ACES	ZINC000000064947	6.63719	0.230573
ACES	ZINC000000033933	7.5106	0.0308606
ACES	ZINC000001733289	5.71473	1.92874
ACES	ZINC000000051190	5.59602	2.53504
ACES	ZINC000000109306	7.19823	0.063354
ACES	ZINC000000008712	8.3513	0.00445344
ACES	ZINC000000190266	7.36638	0.0430154
ACES	ZINC000000030582	7.28886	0.0514215
ACES	ZINC000000110578	6.62868	0.235136
ACES	ZINC000000493016	7.05823	0.0874521
ACES	ZINC000000013627	6.80749	0.155781
ACES	ZINC000000569327	7.65814	0.0219713
ACES	ZINC000000133763	7.75543	0.0175617
ACES	ZINC000000119848	5.02466	9.44807
ACES	ZINC000072859490	6.12643	0.747426
ACES	ZINC000001674210	5.82524	1.49539
ACES	ZINC000000380804	7.04793	0.0895508
ACES	ZINC000000176292	6.79461	0.160467
ACES	ZINC000000001459	5.6257	2.36755
ACES	ZINC000000244184	6.94437	0.113665
ACES	ZINC000000339595	7.39477	0.0402931
ACES	ZINC000000037341	6.58362	0.260843
ACES	ZINC000000284052	6.10289	0.789068
ACES	ZINC000000041717	6.98602	0.10327
ACES	ZINC000000275717	7.948	0.0112719
ACES	ZINC000000004184	6.36225	0.434256
ACES	ZINC000000039224	6.48735	0.325571
ACES	ZINC000000368427	7.29867	0.0502726
ACES	ZINC000000001796	7.43144	0.0370303
ACES	ZINC000000057740	5.66126	2.18144
ACES	ZINC000000008765	6.53164	0.294009
ACES	ZINC000000015508	7.10595	0.078352
ACES	ZINC000000089771	7.77645	0.0167322
ACES	ZINC000000039365	6.11718	0.763518
ACES	ZINC000000069457	7.25846	0.0551488
ACES	ZINC000000052087	7.62034	0.0239694
ACES	ZINC000000000857	7.39612	0.0401681
ACES	ZINC000000000092	6.53121	0.294303
ACES	ZINC000000073355	7.54537	0.0284859
ACES	ZINC000000027170	8.03722	0.00917865
ACES	ZINC000000004424	7.41379	0.0385668
ACES	ZINC000002513100	5.61331	2.43608
ACES	ZINC000000084384	7.14275	0.0719868
ACES	ZINC000000339240	7.62525	0.0237001
ACES	ZINC000000021868	5.78786	1.62983
ACES	ZINC000000214200	6.04206	0.907692
ACES	ZINC000000036015	7.56808	0.0270344
ACES	ZINC000000006235	5.86156	1.37542
ACES	ZINC000001548798	8.15035	0.00707379
ACES	ZINC000000033559	7.51391	0.0306262
ACES	ZINC000000173476	8.69582	0.00201454
ACES	ZINC000002527635	4.74072	18.1669
ACES	ZINC000000093591	5.9276	1.18141
ACES	ZINC000000155884	5.7246	1.88536
ACES	ZINC000000029807	5.6323	2.33182
ACES	ZINC000000420137	7.1683	0.0678741
ACES	ZINC000000280229	6.01618	0.963436
ACES	ZINC000000388480	5.34297	4.53972
ACES	ZINC000000031701	6.7326	0.185097
ACES	ZINC000004205485	4.76727	17.0894
ACES	ZINC000000030516	6.69472	0.201965
ACES	ZINC000000010251	6.20393	0.62528
ACES	ZINC000000056751	7.49121	0.0322692
ACES	ZINC000000052902	7.15067	0.0706847
ACES	ZINC000000262673	6.77488	0.167928
ACES	ZINC000000043467	5.21706	6.06648
ACES	ZINC000000081340	7.23255	0.05854
ACES	ZINC000000086599	6.31118	0.488447
ACES	ZINC000000053442	6.61889	0.240498
ACES	ZINC000000347697	7.47599	0.0334203
ACES	CHEMBL219262	8.6062	0.00247626
ACES	ZINC000000125679	7.92747	0.0118177
ACES	ZINC000012532888	7.66345	0.0217043
ACES	ZINC000000041111	7.72477	0.0188465
ACES	ZINC000000058233	7.0231	0.0948211
ACES	ZINC000000106624	5.39763	4.00288
ACES	ZINC000000172391	7.36545	0.0431077
ACES	ZINC000000792647	8.37238	0.00424245
ACES	ZINC000000294837	6.38948	0.407871
ACES	ZINC000000002069	7.11517	0.0767062
ACES	ZINC000000041118	7.52801	0.0296474
ACES	ZINC000000090524	6.60222	0.249909
ACES	ZINC000000044152	7.6357	0.0231367
ACES	ZINC000000379454	7.24216	0.0572586
ACES	ZINC000005762940	6.79841	0.159069
ACES	ZINC000000001311	7.15319	0.0702773
ACES	ZINC000000041979	7.12343	0.0752617
ACES	ZINC000062566484	5.50175	3.14955
ACES	ZINC000000034282	8.00504	0.00988461
ACES	ZINC000000360271	5.41698	3.8284
ACES	ZINC000000046446	6.80257	0.157555
ACES	ZINC000000343642	7.33236	0.0465202
ACES	ZINC000014724547	5.2259	5.94425
ACES	ZINC000000033650	7.62323	0.0238107
ACES	ZINC000000268640	7.56548	0.0271966
ACES	ZINC000000039987	7.202	0.0628058
ACES	ZINC000000159547	6.54752	0.283451
ACES	ZINC000009484918	5.41565	3.84012
ACES	ZINC000000015062	8.03628	0.0091985
ACES	ZINC000004899559	5.5868	2.58939
ACES	ZINC000000331973	6.28266	0.521608
ACES	ZINC000000082899	7.53205	0.0293733
ACES	ZINC000000586016	8.05586	0.00879305
ACES	ZINC000000138203	6.26708	0.540653
ACES	ZINC000000212686	6.80956	0.155039
ACES	ZINC000001442845	6.40238	0.395928
ACES	ZINC000000045207	7.46949	0.0339239
ACES	ZINC000000001725	7.63964	0.0229279
ACES	ZINC000004343350	5.32705	4.70925
ACES	ZINC000000046811	7.65567	0.0220971
ACES	ZINC000000366875	8.55196	0.00280568
ACES	ZINC000000034362	6.6238	0.237793
ACES	ZINC000000191207	5.81778	1.52132
ACES	ZINC000000161604	5.03328	9.26236
ACES	ZINC000000142983	6.25238	0.559273
ACES	ZINC000000101032	5.93403	1.16406
ACES	ZINC000000022380	6.22687	0.593098
ACES	ZINC000000220055	6.80219	0.157691
ACES	ZINC000000032354	6.45188	0.353277
ACES	ZINC000000141845	6.91151	0.122599
ACES	ZINC000012001381	7.56295	0.027356
ACES	ZINC000000394634	5.76313	1.72531
ACES	ZINC000000394152	7.24863	0.0564121
ACES	ZINC000019735457	4.72751	18.7278
ACES	ZINC000002524295	5.7342	1.84417
ACES	ZINC000000090358	7.7335	0.0184714
ACES	ZINC000000028323	6.87118	0.134531
ACES	ZINC000000213922	6.84459	0.143023
ACES	ZINC000000146420	7.26213	0.0546858
ACES	ZINC000000000754	6.88057	0.131654
ACES	ZINC000000018395	8.56473	0.0027244
ACES	ZINC000000032794	6.09688	0.800054
ACES	ZINC000000003263	5.83316	1.46838
ACES	ZINC000000383098	6.22879	0.590481
ACES	ZINC000000076010	7.03149	0.0930049
ACES	ZINC000000064309	7.54059	0.028801
ACES	ZINC000000001931	6.91294	0.122196
ACES	ZINC000000331464	8.20706	0.00620782
ACES	ZINC000000028243	7.25961	0.0550035
ACES	ZINC000000071857	8.71244	0.00193891
ACES	ZINC000000031301	6.91113	0.122706
ACES	ZINC000000029981	6.03065	0.931859
ACES	ZINC000000587395	6.9416	0.114394
ACES	ZINC000000002281	5.86514	1.36416
ACES	ZINC000000006316	6.92248	0.119542
ACES	ZINC000000009390	5.48322	3.28688
ACES	ZINC000000137811	7.56903	0.0269752
ACES	ZINC000000032536	7.71201	0.0194086
ACES	ZINC000000066233	7.26998	0.0537059
ACES	ZINC000000071831	5.88874	1.29199
ACES	ZINC000000055356	7.41049	0.0388609
ACES	ZINC000000093882	6.65941	0.219071
ACES	ZINC000000017113	7.77728	0.0167
ACES	CHEMBL465028	7.71713	0.0191808
ACES	ZINC000000067762	8.09097	0.00811021
ACES	ZINC000000178708	8.34627	0.00450541
ACES	ZINC000000600835	8.10721	0.00781247
ACES	ZINC000000038752	7.48341	0.032854
ACES	ZINC000000058227	7.42177	0.0378644
ACES	ZINC000000066520	7.04878	0.0893767
ACES	ZINC000000192435	6.54115	0.287642
ACES	ZINC000000050369	5.92882	1.1781
ACES	ZINC000000035825	5.64388	2.27049
ACES	ZINC000000714256	7.70708	0.0196298
ACES	ZINC000000066383	8.08182	0.00828289
ACES	ZINC000000048959	7.54515	0.0285002
ACES	ZINC000000126421	5.65435	2.21643
ACES	ZINC000001691360	5.49013	3.23495
ACES	ZINC000000036089	6.5974	0.252695
ACES	ZINC000000149580	7.07254	0.0846172
ACES	ZINC000000320279	8.0881	0.008164
ACES	ZINC000000036162	6.71071	0.194665
ACES	ZINC000000104448	8.74098	0.00181558
ACES	ZINC000000027117	6.86199	0.137406
ACES	ZINC000000058502	7.36793	0.0428616
ACES	ZINC000000024932	7.77789	0.0166768
ACES	ZINC000000013943	7.04732	0.0896773
ACES	ZINC000000056364	6.37274	0.423894
ACES	ZINC000000001405	7.64525	0.0226336
ACES	ZINC000000035214	7.20416	0.0624939
ACES	ZINC000000119661	7.01306	0.0970377
ACES	CHEMBL345241	6.87828	0.132349
ACES	ZINC000000148366	7.55712	0.0277258
ACES	ZINC000000040530	7.48577	0.0326759
ACES	ZINC000000152729	6.01401	0.968245
ACES	ZINC000000404760	5.13505	7.3274
ACES	ZINC000000018577	5.86057	1.37856
ACES	ZINC000000034329	5.97149	1.06785
ACES	ZINC000004972322	5.72042	1.90361
ACES	ZINC000000894549	8.19974	0.00631329
ACES	ZINC000000336180	6.12755	0.745503
ACES	ZINC000000391857	7.49062	0.0323129
ACES	ZINC000001712669	7.4717	0.0337521
ACES	ZINC000000057081	5.15333	7.0254
ACES	ZINC000000094351	7.80058	0.0158276
ACES	ZINC000000099327	6.54253	0.286726
ACES	ZINC000000043078	7.54483	0.0285215
ACES	ZINC000000071199	5.80734	1.55832
ACES	ZINC000019299827	8.32678	0.00471219
ACES	ZINC000000000456	6.08377	0.824575
ACES	ZINC000000039953	7.27282	0.053356
ACES	ZINC000000080322	6.88816	0.129372
ACES	ZINC000000031168	6.68232	0.207818
ACES	ZINC000001529145	5.6848	2.06632
ACES	ZINC000000043938	7.35306	0.0443545
ACES	ZINC000000120994	7.51339	0.0306628
ACES	ZINC000000001023	6.46703	0.341172
ACES	ZINC000004771123	4.80377	15.712
ACES	ZINC000000051420	6.5653	0.272084
ACES	ZINC000002527203	5.25571	5.54993
ACES	ZINC000000118683	6.0373	0.917698
ACES	ZINC000000485626	7.70713	0.0196277
ACES	ZINC000000407047	6.3314	0.466232
ACES	ZINC000014628595	5.72914	1.86577
ACES	ZINC000000084787	6.11969	0.759118
ACES	ZINC000000007410	6.04374	0.90419
ACES	ZINC000000526619	8.1121	0.00772501
ACES	ZINC000000036176	6.34832	0.448419
ACES	ZINC000000123403	5.66957	2.14007
ACES	ZINC000001681366	5.93732	1.15526
ACES	ZINC000000624073	8.34604	0.00450771
ACES	ZINC000012652465	5.42486	3.75961
ACES	ZINC000000003887	6.87047	0.13475
ACES	ZINC000000163724	6.12803	0.74468
ACES	ZINC000000336865	7.34924	0.0447466
ACES	ZINC000000380916	6.68227	0.207841
ACES	ZINC000000080665	7.65038	0.0223677
ACES	ZINC000000176426	7.28906	0.0513977
ACES	ZINC000000002197	5.9891	1.02542
ACES	ZINC000000004093	8.08911	0.00814492
ACES	ZINC000000407024	5.2536	5.57702
ACES	ZINC000000002177	6.38916	0.40817
ACES	ZINC000000399981	6.20218	0.6278
ACES	ZINC000000097743	7.77496	0.0167895
ACES	ZINC000000240649	6.64648	0.225696
ACES	ZINC000000120461	7.65021	0.0223762
ACES	ZINC000000299305	7.45638	0.0349643
ACES	ZINC000000080375	7.37133	0.0425276
ACES	ZINC000000001322	6.67284	0.212402
ACES	CHEMBL342564	6.79758	0.159375
ACES	ZINC000000027426	5.46635	3.41708
ACES	ZINC000012482699	7.51608	0.0304734
ACES	ZINC000000406359	5.93858	1.1519
ACES	ZINC000000393936	5.81225	1.5408
ACES	ZINC000000171967	6.69589	0.201426
ACES	ZINC000000394010	5.01866	9.57952
ACES	ZINC000000035446	6.81778	0.152132
ACES	ZINC000000045866	7.1762	0.0666505
ACES	ZINC000004785040	7.91681	0.0121114
ACES	ZINC000000640468	7.81409	0.015343
ACES	ZINC000000420261	7.10106	0.0792396
ACES	ZINC000000106462	7.77155	0.0169219
ACES	ZINC000000005632	7.95181	0.0111735
ACES	ZINC000000033261	7.68338	0.0207309
ACES	ZINC000000076794	6.5196	0.302273
ACES	ZINC000000186772	8.12797	0.00744781
ACES	ZINC000000316215	7.33298	0.046454
ACES	ZINC000000240910	6.84335	0.143435
ACES	ZINC000003888524	5.29931	5.01987
ACES	ZINC000000633293	8.22479	0.00595951
ACES	ZINC000000390943	6.60777	0.246737
ACES	ZINC000000001306	7.63449	0.0232013
ACES	ZINC000000030916	7.60108	0.0250566
ACES	ZINC000000608220	8.04307	0.0090558
ACES	ZINC000000315706	7.30004	0.0501147
ACES	ZINC000001559970	7.48695	0.0325875
ACES	ZINC000000216108	5.59942	2.51521
ACES	ZINC000000231567	6.45123	0.353811
ACES	ZINC000000056905	5.98489	1.03541
ACES	ZINC000000784869	7.16596	0.0682394
ACES	ZINC000000034395	6.69158	0.203434
ACES	ZINC000000171607	6.37883	0.417997
ACES	ZINC000000087967	7.63836	0.0229951
ACES	ZINC000000250377	7.40477	0.0393763
ACES	ZINC000000402821	7.59205	0.0255829
ACES	ZINC000000035427	6.8824	0.131099
ACES	ZINC000002559653	5.05329	8.84515
ACES	ZINC000000106432	5.60224	2.49896
ACES	ZINC000000104899	7.30981	0.0489996
ACES	ZINC000000019524	6.30944	0.490413
ACES	ZINC000000141334	6.79079	0.161887
ACES	ZINC000000033163	7.66986	0.0213866
ACES	ZINC000000446528	7.13402	0.0734488
ACES	ZINC000100182023	5.68322	2.07386
ACES	ZINC000000406602	7.37812	0.0418675
ACES	ZINC000000403610	5.3931	4.04478
ACES	ZINC000000012804	6.21536	0.609025
ACES	ZINC000000017967	7.0709	0.0849371
ACES	ZINC000000296167	5.92799	1.18035
ACES	ZINC000002386734	5.21135	6.1468
ACES	ZINC000000315185	6.49689	0.318498
ACES	ZINC000003883382	4.7748	16.796
ACES	ZINC000000161985	5.29349	5.08752
ACES	ZINC000001668216	5.16315	6.86829
ACES	ZINC000000029519	7.46442	0.0343222
ACES	ZINC000000049267	8.30939	0.00490468
ACES	ZINC000002583792	5.10824	7.79402
ACES	ZINC000000031726	6.92285	0.11944
ACES	ZINC000002559686	6.47094	0.33811
ACES	ZINC000001594446	5.46497	3.42791
ACES	ZINC000000088659	7.55492	0.0278665
ACES	ZINC000000054273	7.6808	0.0208544
ACES	ZINC000000140416	7.04476	0.0902065
ACES	ZINC000001690210	8.93135	0.00117124
ACES	ZINC000000193381	7.27334	0.0532913
ACES	ZINC000000024149	6.38482	0.412265
ACES	ZINC000000153955	5.49827	3.17493
ACES	ZINC000000029989	6.33832	0.458856
ACES	ZINC000000293245	6.47916	0.33177
ACES	ZINC000000403190	6.39252	0.405024
ACES	ZINC000000631627	8.71327	0.00193522
ACES	ZINC000000032710	7.81601	0.0152751
ACES	ZINC000000018461	7.18205	0.0657584
ACES	ZINC000000221160	6.40167	0.396577
ACES	ZINC000000113428	6.51446	0.305872
ACES	ZINC000000031221	5.2621	5.46895
ACES	ZINC000000156078	7.00093	0.0997872
ACES	ZINC000000050565	8.02588	0.00942151
ACES	ZINC000000131836	5.56676	2.71167
ACES	ZINC000000039894	6.42854	0.372788
ACES	ZINC000000359775	7.41149	0.0387708
ACES	ZINC000000025531	8.24778	0.00565229
ACES	ZINC000007443169	7.41463	0.0384915
ACES	ZINC000000337789	7.63288	0.0232876
ACES	ZINC000000055497	6.99695	0.100705
ACES	ZINC000000081112	6.50484	0.312724
ACES	ZINC000000004796	6.31916	0.479558
ACES	ZINC000000005305	6.18053	0.659884
ACES	ZINC000000137850	7.17409	0.0669749
ACES	ZINC000000215577	7.24441	0.056963
ACES	ZINC000000393601	5.08235	8.27268
ACES	ZINC000000004121	7.47316	0.0336387
ACES	ZINC000000716199	7.92652	0.0118435
ACES	ZINC000001661167	5.2978	5.03727
ACES	ZINC000000016141	7.58693	0.0258861
ACES	ZINC000000081371	6.04569	0.900136
ACES	ZINC000003778151	6.0272	0.939298
ACES	ZINC000000107882	7.47462	0.033526
ACES	ZINC000000050222	5.22683	5.93163
ACES	ZINC000000035861	5.60584	2.47834
ACES	ZINC000000001627	6.34026	0.456818
ACES	ZINC000000240640	7.92791	0.0118057
ACES	ZINC000000038651	5.89231	1.28141
ACES	ZINC000000536063	7.06488	0.0861231
ACES	ZINC000000084960	6.19306	0.641117
ACES	ZINC000000235455	6.80884	0.155295
ACES	ZINC000001563697	5.89771	1.26559
ACES	ZINC000000126044	8.04085	0.00910218
ACES	ZINC000000145284	7.52684	0.0297275
ACES	ZINC000000214388	7.64269	0.0227672
ACES	ZINC000000141249	7.02492	0.0944228
ACES	ZINC000000097873	7.7112	0.0194444
ACES	CHEMBL155111	7.80955	0.0155042
ACES	ZINC000000000833	6.04742	0.896558
ACES	ZINC000000111472	5.6845	2.06776
ACES	ZINC000000393587	6.34493	0.451929
ACES	ZINC000000034127	7.39262	0.0404929
ACES	ZINC000001872170	6.24134	0.573664
ACES	ZINC000000039704	5.78174	1.65294
ACES	ZINC000000174346	6.13783	0.728062
ACES	ZINC000000039673	6.83602	0.145875
ACES	ZINC000000027631	7.3085	0.049147
ACES	ZINC000000002864	8.50194	0.00314815
ACES	ZINC000000347683	6.36026	0.436259
ACES	ZINC000000399124	6.94839	0.112618
ACES	ZINC000000088068	6.97403	0.106162
ACES	ZINC000000391115	6.90931	0.123222
ACES	ZINC000000023890	7.48836	0.0324819
ACES	ZINC000000156572	7.11195	0.077277
ACES	ZINC000000181945	7.98054	0.0104584
ACES	ZINC000000030085	6.47449	0.335363
ACES	ZINC000000103307	7.46789	0.0340493
ACES	ZINC000004830978	8.84875	0.00141661
ACES	ZINC000000042299	7.0512	0.0888799
ACES	ZINC000000028578	7.36504	0.0431475
ACES	ZINC000002548457	6.7874	0.163154
ACES	ZINC000000000472	6.03901	0.914096
ACES	ZINC000000283586	7.75822	0.0174496
ACES	ZINC000000033695	6.40931	0.389666
ACES	ZINC000000402999	4.98234	10.4149
ACES	ZINC000000141834	6.17623	0.666458
ACES	ZINC000000158627	6.20345	0.62597
ACES	ZINC000000144272	6.2724	0.534068
ACES	ZINC000000032156	6.59181	0.255969
ACES	ZINC000000000201	6.94797	0.112728
ACES	ZINC000000036116	6.89279	0.127999
ACES	ZINC000000075591	7.22113	0.0600995
ACES	ZINC000000001990	7.07496	0.0841469
ACES	ZINC000000160340	6.39823	0.399737
ACES	ZINC000000299518	6.00941	0.978559
ACES	ZINC000000032956	7.25321	0.0558199
ACES	ZINC000000602556	7.42842	0.0372889
ACES	ZINC000000399471	6.48759	0.325392
ACES	ZINC000000042969	7.50727	0.0310975
ACES	ZINC000000025307	7.24189	0.0572945
ACES	ZINC000000403529	7.83034	0.0147797
ACES	ZINC000000000313	5.45661	3.49452
ACES	ZINC000000235180	5.98251	1.0411
ACES	ZINC000000538227	7.35076	0.0445898
ACES	ZINC000001535903	7.28593	0.0517686
ACES	ZINC000000315188	6.38441	0.412662
ACES	ZINC000000148003	5.47526	3.34765
ACES	ZINC000001235134	5.35566	4.40899
ACES	ZINC000000283576	5.88517	1.30266
ACES	ZINC000000077808	7.75733	0.017485
ACES	ZINC000000012509	5.67233	2.12652
ACES	ZINC000000392294	8.68763	0.00205292
ACES	ZINC000000157267	7.09977	0.0794754
ACES	ZINC000000033869	5.75683	1.75053
ACES	ZINC000000026008	8.11552	0.00766439
ACES	ZINC000000026026	6.3818	0.415145
ACES	ZINC000000160306	5.75646	1.75204
ACES	ZINC000000231570	6.35528	0.44129
ACES	ZINC000000017686	7.15146	0.0705563
ACES	ZINC000000036137	6.61707	0.241506
ACES	ZINC000000195005	5.8069	1.55991
ACES	ZINC000000163060	8.0531	0.00884905
ACES	ZINC000000110981	7.10279	0.0789237
ACES	ZINC000000392103	7.90924	0.0123242
ACES	ZINC000001641058	3.75959	173.946
ACES	ZINC000035562284	8.24374	0.0057051
ACES	ZINC000000033146	7.52305	0.0299879
ACES	ZINC000000002149	5.77296	1.68673
ACES	ZINC000000037538	7.36033	0.0436189
ACES	ZINC000000378400	6.96519	0.108346
ACES	ZINC000000196396	6.55951	0.275733
ACES	ZINC000000404752	6.20298	0.626646
ACES	ZINC000000239777	7.83459	0.0146355
ACES	ZINC000000034675	7.02251	0.0949488
ACES	ZINC000000057617	7.10267	0.0789467
ACES	ZINC000000181377	8.22841	0.00591004
ACES	ZINC000000118412	7.00714	0.0983683
ACES	ZINC000000154119	7.11512	0.0767149
ACES	ZINC000000337479	6.4247	0.3761
ACES	ZINC000001586463	5.38295	4.1405
ACES	ZINC000000043639	6.71123	0.194433
ACES	ZINC000000028223	8.32675	0.00471245
ACES	ZINC000000036282	7.77071	0.0169549
ACES	ZINC000000070485	7.32199	0.0476437
ACES	ZINC000000001141	8.26218	0.00546791
ACES	ZINC000037631864	6.21711	0.606588
ACES	ZINC000038098288	6.70637	0.196623
ACES	ZINC000000387385	7.86618	0.0136087
ACES	ZINC000000112313	6.26399	0.54452
ACES	ZINC000037804657	6.86802	0.135512
ACES	ZINC000000010998	7.02735	0.0938957
ACES	ZINC000000024113	7.29133	0.0511293
ACES	ZINC000000052203	5.83266	1.47006
ACES	ZINC000000238546	6.267	0.540752
ACES	ZINC000000001370	7.42271	0.0377825
ACES	ZINC000000034241	6.73031	0.186078
ACES	ZINC000000246411	6.33973	0.457375
ACES	ZINC000000239976	5.89262	1.28051
ACES	ZINC000000225105	6.80662	0.156091
ACES	ZINC000000030437	6.05283	0.885459
ACES	ZINC000000663898	7.9518	0.0111738
ACES	ZINC000000082209	6.65038	0.223676
ACES	ZINC000000404420	5.25813	5.51913
ACES	ZINC000000435062	7.53972	0.0288587
ACES	ZINC000000101306	6.38258	0.414399
ACES	ZINC000000034704	6.81437	0.153331
ACES	ZINC000004203917	5.32868	4.69158
ACES	ZINC000000096351	7.70791	0.0195924
ACES	ZINC000000117550	7.04533	0.0900882
ACES	ZINC000001668194	5.61575	2.42245
ACES	ZINC000000033730	7.28719	0.0516191
ACES	ZINC000001666126	5.16597	6.82387
ACES	ZINC000000057189	6.90534	0.124355
ACES	ZINC000000005775	4.93147	11.7092
ACES	ZINC000000002170	7.21064	0.0615689
ACES	ZINC000000135830	6.2313	0.587079
ACES	ZINC000000296272	7.69865	0.0200148
ACES	ZINC000000207046	6.94566	0.113328
ACES	ZINC000000111481	7.08341	0.0825264
ACES	ZINC000038042322	7.84098	0.0144218
ACES	ZINC000000100409	6.9594	0.109799
ACES	ZINC000000214630	8.0081	0.00981513
ACES	ZINC000001720071	5.31474	4.84467
ACES	ZINC000000330466	6.83708	0.145518
ACES	ZINC000000068799	5.54553	2.84755
ACES	ZINC000000037777	6.38573	0.411409
ACES	ZINC000000287791	5.88716	1.2967
ACES	ZINC000000217509	6.50574	0.312075
ACES	ZINC000000049688	5.22593	5.94389
ACES	ZINC000000859286	8.50195	0.00314813
ACES	ZINC000000080311	5.48259	3.29163
ACES	ZINC000000150192	7.69732	0.020076
ACES	ZINC000000080325	6.97278	0.106469
ACES	ZINC000000039729	5.69794	2.00474
ACES	ZINC000000078149	6.00253	0.994182
ACES	ZINC000000018495	7.10552	0.0784287
ACES	ZINC000000141003	7.10487	0.0785466
ACES	ZINC000000149980	7.20402	0.0625139
ACES	ZINC000000608172	8.09215	0.00808817
ACES	ZINC000000009671	6.57532	0.265874
ACES	ZINC000000078979	8.78723	0.00163218
ACES	ZINC000000874074	4.726	18.793
ACES	ZINC000000377122	7.219	0.0603951
ACES	ZINC000000017073	6.66972	0.213934
ACES	ZINC000000289754	5.58295	2.61248
ACES	ZINC000000414894	5.72243	1.89484
ACES	ZINC000000052227	7.64137	0.0228364
ACES	ZINC000073638951	6.11545	0.766563
ACES	ZINC000000030456	7.04677	0.0897901
ACES	ZINC000000338844	7.75592	0.0175421
ACES	ZINC000000616934	7.58504	0.0259989
ACES	ZINC000000391038	5.70207	1.98579
ACES	ZINC000000077515	7.08678	0.0818885
ACES	ZINC000000013635	7.48825	0.0324903
ACES	ZINC000000225674	7.32306	0.0475265
ACES	ZINC000000083013	5.73089	1.8583
ACES	ZINC000000058394	6.89595	0.127073
ACES	ZINC000000399133	6.29161	0.510959
ACES	ZINC000000337385	5.2071	6.20729
ACES	ZINC000000217456	6.40901	0.389929
ACES	ZINC000000067827	6.87247	0.134132
ACES	ZINC000001563860	4.90975	12.3098
ACES	ZINC000000632869	7.8828	0.0130978
ACES	CHEMBL187870	7.98975	0.0102389
ACES	ZINC000000255515	6.18933	0.64665
ACES	ZINC000000036222	7.93234	0.0116858
ACES	ZINC000000239168	6.6976	0.20063
ACES	ZINC000000071371	7.24237	0.0572313
ACES	ZINC000000432118	7.64021	0.0228975
ACES	ZINC000000300397	6.29807	0.503414
ACES	ZINC000000034262	7.26689	0.0540894
ACES	ZINC000000537964	7.24321	0.0571199
ACES	ZINC000000116665	7.82159	0.0150802
ACES	ZINC000000000350	6.71745	0.191666
ACES	ZINC000000163067	7.20532	0.062327
ACES	ZINC000000166456	6.33064	0.467049
ACES	ZINC000000158539	5.4912	3.22698
ACES	ZINC000000073681	5.84231	1.43776
ACES	ZINC000000041379	7.49616	0.0319033
ACES	ZINC000000188599	8.01981	0.00955409
ACES	ZINC000000049943	7.63546	0.0231495
ACES	ZINC000000007118	7.4932	0.0321221
ACES	ZINC000069719805	5.66657	2.1549
ACES	ZINC000000152736	7.43312	0.0368876
ACES	ZINC000000026832	7.55676	0.0277485
ACES	ZINC000000134398	7.03301	0.0926813
ACES	ZINC000000394220	5.07861	8.34422
ACES	ZINC000000213230	5.8586	1.38484
ACES	ZINC000002506534	5.92022	1.20166
ACES	ZINC000000488157	7.02375	0.0946788
ACES	ZINC000000029840	7.12663	0.0747086
ACES	ZINC000003901854	5.91882	1.20554
ACES	ZINC000000039555	5.67102	2.13294
ACES	ZINC000000012944	6.05366	0.883763
ACES	ZINC000000218715	6.40449	0.394013
ACES	ZINC000000157594	4.94564	11.3335
ACES	ZINC000000015799	6.92541	0.118739
ACES	ZINC000000052907	8.594	0.00254681
ACES	ZINC000379297316	5.48177	3.29783
ACES	ZINC000000000430	8.46145	0.00345582
ACES	ZINC000000134434	7.3908	0.0406634
ACES	ZINC000000326092	7.81293	0.0153841
ACES	ZINC000000111695	7.35952	0.0437
ACES	ZINC000000040936	6.48528	0.32713
ACES	ZINC000011850541	5.27188	5.34714
ACES	ZINC000000050654	6.46809	0.340339
ACES	ZINC000000108266	6.89124	0.128458
ACES	ZINC000000087843	5.44473	3.59145
ACES	ZINC000000374801	6.29787	0.503651
ACES	ZINC000000014171	5.99048	1.02217
ACES	ZINC000000054543	7.13028	0.0740835
ACES	ZINC000000111708	6.42786	0.373367
ACES	ZINC000000241495	7.44754	0.0356829
ACES	ZINC000000331443	6.25443	0.556637
ACES	ZINC000000151730	6.78932	0.162435
ACES	ZINC000000235781	8.18759	0.00649254
ACES	ZINC000000551596	7.61405	0.0243195
ACES	ZINC000000045767	7.88268	0.0131013
ACES	ZINC000000152726	5.41726	3.82598
ACES	ZINC000000337382	5.04374	9.04196
ACES	ZINC000000157900	6.95978	0.109702
ACES	ZINC000000187287	7.08098	0.0829889
ACES	ZINC000000004140	6.32748	0.470457
ACES	ZINC000000033566	5.43356	3.68499
ACES	ZINC000001699156	7.82776	0.0148675
ACES	ZINC000000114347	6.23045	0.588233
ACES	ZINC000000067348	7.33305	0.0464458
ACES	ZINC000000000609	5.5601	2.75362
ACES	ZINC000000305674	7.38911	0.040822
ACES	ZINC000000300048	6.78305	0.164798
ACES	ZINC000003058782	6.92127	0.119876
ACES	ZINC000000035828	7.6376	0.0230355
ACES	ZINC000000060136	6.15178	0.705049
ACES	ZINC000000057483	7.19758	0.0634479
ACES	ZINC000000300804	6.74487	0.179943
ACES	ZINC000000000678	6.97201	0.106656
ACES	ZINC000007002074	7.02439	0.0945384
ACES	ZINC000011717379	6.80988	0.154926
ACES	ZINC000000018358	7.82287	0.0150358
ACES	ZINC000000000327	5.85442	1.39822
ACES	ZINC000000391780	6.0019	0.995633
ACES	ZINC000000409212	5.49982	3.16357
ACES	ZINC000000095325	6.28236	0.521967
ACES	ZINC000001733253	5.78936	1.62422
ACES	ZINC000000116373	7.6044	0.0248658
ACES	ZINC000000053986	5.70001	1.99523
ACES	ZINC000000013099	6.2908	0.511917
ACES	ZINC000000027328	6.5674	0.270767
ACES	ZINC000000281397	6.04463	0.90233
ACES	ZINC000000040931	6.43896	0.363945
ACES	ZINC000000039240	7.45405	0.0351521
ACES	ZINC000000124316	6.81774	0.152145
ACES	ZINC000000155132	6.60071	0.250778
ACES	ZINC000000091907	7.81763	0.0152183
ACES	ZINC000000033246	6.57336	0.267078
ACES	ZINC000000395597	4.99788	10.0489
ACES	ZINC000000003833	7.17599	0.0666818
ACES	ZINC000000129528	7.73126	0.0185669
ACES	ZINC000000020610	7.20649	0.0621592
ACES	ZINC000000000098	6.29989	0.50131
ACES	ZINC000000028036	5.81253	1.53983
ACES	ZINC000000001749	7.18548	0.0652406
ACES	ZINC000020467439	7.25999	0.0549549
ACES	ZINC000000408852	6.43822	0.364572
ACES	ZINC000000033504	7.84879	0.0141648
ACES	ZINC000000268326	6.2714	0.535301
ACES	ZINC000000085167	7.20392	0.0625284
ACES	ZINC000000067652	6.28011	0.524677
ACES	ZINC000000277703	7.82149	0.0150839
ACES	ZINC000001667566	5.60898	2.46049
ACES	ZINC000012577044	7.39144	0.0406033
ACES	ZINC000000089184	7.75342	0.0176435
ACES	ZINC000000388329	6.99639	0.100835
ACES	ZINC000000513981	8.44819	0.00356293
ACES	ZINC000000056296	8.09292	0.00807385
ACES	ZINC000000116170	6.6272	0.235939
ACES	ZINC000000403079	5.82655	1.49092
ACES	ZINC000002046882	6.1701	0.675928
ACES	ZINC000000069924	7.24024	0.0575126
ACES	ZINC000000151235	8.28504	0.00518748
ACES	ZINC000000185814	7.39368	0.0403947
ACES	ZINC000000032889	5.75503	1.75782
ACES	ZINC000000029717	6.61112	0.244837
ACES	ZINC000000001634	7.59716	0.0252836
ACES	ZINC000000062927	6.25739	0.55285
ACES	ZINC000000057115	6.94365	0.113853
ACES	ZINC000000199508	6.39853	0.399453
ACES	ZINC000000075405	7.81325	0.0153726
ACES	ZINC000000097639	5.92167	1.19764
ACES	ZINC000000057128	7.72955	0.01864
ACES	ZINC000000186923	7.97205	0.0106648
ACES	ZINC000000178114	6.93097	0.117228
ACES	ZINC000000118187	7.06907	0.0852956
ACES	ZINC000000055150	7.24405	0.0570094
ACES	ZINC000000027921	6.70877	0.195537
ACES	ZINC000000226211	7.5563	0.0277776
ACES	ZINC000000277485	7.0067	0.0984681
ACES	ZINC000000389604	5.61074	2.45054
ACES	ZINC000000480187	7.25494	0.0555979
ACES	ZINC000045389903	9.82055	0.000151163
ACES	ZINC000000001340	5.67099	2.13311
ACES	ZINC000000388548	5.48433	3.27846
ACES	ZINC000000000846	6.73714	0.183173
ACES	ZINC000001710093	7.57494	0.0266107
ACES	ZINC000000099267	8.1025	0.00789761
ACES	ZINC000000383118	7.24485	0.0569043
ACES	ZINC000000425053	8.31838	0.00480416
ACES	ZINC000000238695	6.40745	0.391337
ACES	ZINC000000045690	7.23356	0.0584038
ACES	ZINC000001584638	5.76305	1.72562
ACES	ZINC000000372370	7.35364	0.0442951
ACES	ZINC000001076044	7.11141	0.0773733
ACES	ZINC000000035023	7.14935	0.0709005
ACES	ZINC000011997115	7.86513	0.0136417
ACES	ZINC000000095930	7.25739	0.0552857
ACES	ZINC000000078987	6.81743	0.152256
ACES	ZINC000000051639	7.76491	0.0171827
ACES	ZINC000004683900	7.35391	0.0442679
ACES	ZINC000000073682	7.3616	0.0434911
ACES	ZINC000000066214	5.99632	1.00851
ACES	ZINC000000066462	5.38887	4.08441
ACES	ZINC000000328121	6.21612	0.607971
ACES	ZINC000000038177	7.91868	0.0120592
ACES	ZINC000000041211	6.89233	0.128137
ACES	ZINC000000537822	8.03155	0.00929929
ACES	ZINC000001495001	6.3455	0.451338
ACES	ZINC000000018377	5.74266	1.8086
ACES	ZINC000001662338	5.43733	3.65318
ACES	ZINC000000024559	5.76806	1.70586
ACES	ZINC000000109836	7.78721	0.0163225
ACES	ZINC000000017165	6.51821	0.303245
ACES	ZINC000000006234	6.68725	0.205472
ACES	ZINC000000757580	7.4855	0.0326962
ACES	ZINC000000182990	5.36374	4.32769
ACES	ZINC000000967784	5.65596	2.20821
ACES	ZINC000000277574	7.25364	0.0557649
ACES	ZINC000000002125	6.63598	0.231217
ACES	ZINC000002009822	7.06377	0.086344
ACES	ZINC000000154075	7.23882	0.0577011
ACES	ZINC000000064065	7.60191	0.0250085
ACES	ZINC000000148384	7.84933	0.0141472
ACES	ZINC000000487759	6.63666	0.230856
ACES	ZINC000000719247	7.21368	0.0611399
ACES	ZINC000000389688	5.55056	2.81474
ACES	ZINC000000103259	7.82756	0.0148745
ACES	ZINC000000485556	6.43374	0.368349
ACES	ZINC000000050025	6.73625	0.183547
ACES	ZINC000000281709	7.72244	0.018948
ACES	ZINC000000001410	7.40816	0.0390698
ACES	ZINC000002014683	6.37332	0.423335
ACES	ZINC000001609656	5.33305	4.64457
ACES	ZINC000000119245	7.43245	0.0369444
ACES	ZINC000000138543	7.19029	0.0645222
ACES	ZINC000000045764	7.74195	0.0181154
ACES	ZINC000002933161	6.31828	0.480525
ACES	ZINC000000259942	6.56491	0.272329
ACES	ZINC000000009463	6.7228	0.189322
ACES	ZINC000000029549	6.54963	0.282081
ACES	ZINC000000014696	7.74056	0.0181736
ACES	ZINC000000170653	7.29773	0.0503816
ACES	ZINC000000639860	7.20764	0.061996
ACES	ZINC000000119693	5.82192	1.5069
ACES	ZINC000000067676	7.46689	0.0341276
ACES	ZINC000000000063	6.76981	0.169898
ACES	ZINC000000181404	7.25235	0.0559312
ACES	ZINC000000533536	7.72657	0.0187686
ACES	ZINC000000064946	4.87424	13.3585
ACES	ZINC000000030453	6.17706	0.665189
ACES	ZINC000016083061	4.70738	19.6163
ACES	ZINC000000184840	6.49957	0.31654
ACES	ZINC000000038614	5.64891	2.24437
ACES	ZINC000000156069	6.24534	0.568406
ACES	ZINC000000029808	5.74028	1.81853
ACES	ZINC000000028149	6.44281	0.360739
ACES	ZINC000000390799	6.14574	0.714929
ACES	ZINC000000098455	8.10344	0.00788066
ACES	ZINC000001759079	4.69819	20.0359
ACES	ZINC000000000392	6.18924	0.646783
ACES	ZINC000000198129	7.06342	0.0864128
ACES	ZINC000004722293	5.50019	3.16092
ACES	ZINC000000272793	8.09509	0.00803368
ACES	ZINC000000402702	6.2925	0.509916
ACES	ZINC000000215999	5.74234	1.80994
ACES	ZINC000019273454	5.71471	1.92883
ACES	ZINC000000173917	6.6318	0.233454
ACES	ZINC000000020046	7.36569	0.0430833
ACES	ZINC000000032764	6.98292	0.104011
ACES	ZINC000000390853	4.60649	24.7466
ACES	ZINC000000220603	7.59069	0.025663
ACES	ZINC000000586500	5.1635	6.8628
ACES	ZINC000011754010	8.24732	0.00565818
ACES	ZINC000000279156	7.30241	0.049841
ACES	ZINC000000079941	5.78692	1.63335
ACES	ZINC000000172178	6.63953	0.229335
ACES	ZINC000000038631	6.74043	0.181792
ACES	ZINC000000352450	7.73806	0.0182786
ACES	ZINC000000001914	6.10857	0.778801
ACES	ZINC000000025491	6.01186	0.973052
ACES	ZINC000000106329	5.39789	4.00044
ACES	ZINC000000008835	6.4932	0.32122
ACES	ZINC000000196187	6.17607	0.666694
ACES	ZINC000000001032	7.95475	0.0110981
ACES	ZINC000000102690	6.7127	0.193777
ACES	ZINC000001635609	5.64178	2.28148
ACES	ZINC000000237155	6.7136	0.193373
ACES	ZINC000000006896	8.12033	0.00758007
ACES	ZINC000000404160	6.59983	0.25129
ACES	ZINC000000279195	7.17635	0.0666277
ACES	ZINC000000118611	7.62531	0.023697
ACES	ZINC000000040133	5.76984	1.69885
ACES	ZINC000000289623	5.35301	4.43596
ACES	ZINC000000171571	7.38092	0.0415992
ACES	ZINC000000032774	6.98665	0.103122
ACES	ZINC000000007429	7.63463	0.0231936
ACES	ZINC000000037160	7.47314	0.0336407
ACES	ZINC000000172236	6.24018	0.575203
ACES	ZINC000000118220	6.70123	0.19896
ACES	ZINC000000404803	6.02666	0.940456
ACES	ZINC000000038197	6.97745	0.105329
ACES	ZINC000000387414	5.76683	1.7107
ACES	ZINC000000003690	6.44752	0.356843
ACES	ZINC000000383054	6.76857	0.170386
ACES	ZINC000000037286	6.60551	0.248022
ACES	ZINC000002528758	5.59616	2.5342
ACES	ZINC000000287603	7.42242	0.0378073
ACES	ZINC000000040115	6.02111	0.952564
ACES	ZINC000000255709	6.71496	0.19277
ACES	ZINC000000005656	6.89371	0.127728
ACES	ZINC000000029799	6.27798	0.527253
ACES	ZINC000000030377	6.2227	0.598821
ACES	ZINC000000035850	7.45073	0.0354221
ACES	ZINC000000094845	6.87599	0.133047
ACES	ZINC000000004468	7.6331	0.0232757
ACES	ZINC000000032935	6.46581	0.342129
ACES	ZINC000000371771	8.11414	0.00768891
ACES	ZINC000000124266	6.91935	0.120406
ACES	ZINC000000012789	7.67491	0.0211395
ACES	ZINC000000002113	7.73797	0.0182823
ACES	ZINC000004206114	4.89041	12.8703
ACES	ZINC000000035148	5.92408	1.19103
ACES	ZINC000000210021	6.84116	0.144157
ACES	ZINC000000033812	7.18069	0.0659649
ACES	ZINC000000031808	7.62196	0.0238804
ACES	ZINC000000000844	7.19845	0.0633214
ACES	ZINC000000028345	6.54616	0.284342
ACES	ZINC000000027763	7.66636	0.0215594
ACES	ZINC000000046058	6.54519	0.284976
ACES	ZINC000000301115	5.72567	1.88075
ACES	ZINC000000036036	7.81769	0.0152162
ACES	ZINC000000165951	6.60927	0.245882
ACES	ZINC000000017876	7.59541	0.025386
ACES	ZINC000000022173	7.98677	0.0103092
ACES	ZINC000001639393	5.34347	4.5345
ACES	ZINC000000039243	6.4242	0.376532
ACES	ZINC000000487069	5.63274	2.32947
ACES	ZINC000000001814	5.22166	6.00267
ACES	ZINC000000001563	6.69532	0.201688
ACES	ZINC000000123406	5.22477	5.9598
ACES	ZINC000000154399	7.85851	0.0138512
ACES	ZINC000000204329	8.24439	0.00569648
ACES	ZINC000000008066	5.52224	3.00443
ACES	ZINC000000160388	6.58938	0.257405
ACES	ZINC000000221604	6.93889	0.115108
ACES	ZINC000000578851	8.31532	0.00483813
ACES	ZINC000002527675	4.8134	15.3674
ACES	ZINC000000141431	6.08253	0.826937
ACES	ZINC000001759087	5.22402	5.97013
ACES	ZINC000000500503	6.54967	0.282054
ACES	ZINC000000019463	7.94718	0.0112932
ACES	ZINC000000127954	7.52678	0.0297318
ACES	ZINC000000103566	7.24849	0.0564298
ACES	ZINC000000509902	6.91851	0.120641
ACES	ZINC000000093060	7.33032	0.046739
ACES	ZINC000000598816	8.08795	0.00816678
ACES	ZINC000000279821	7.67109	0.0213262
ACES	ZINC000000021120	6.74867	0.178375
ACES	ZINC000000209329	7.4471	0.0357186
ACES	ZINC000001596844	5.36455	4.31962
ACES	ZINC000000309956	8.12335	0.00752754
ACES	ZINC000000146413	7.51327	0.0306708
ACES	ZINC000000090936	6.95198	0.111691
ACES	ZINC000000143864	8.2394	0.00576237
ACES	ZINC000000098631	7.78561	0.0163828
ACES	ZINC000000307025	7.72125	0.0189999
ACES	ZINC000000065820	8.27822	0.00526967
ACES	ZINC000000211527	7.39792	0.040002
ACES	ZINC000000154110	7.29253	0.0509887
ACES	ZINC000000006806	8.37847	0.00418344
ACES	ZINC000000039846	5.78377	1.64526
ACES	ZINC000000017806	8.20494	0.00623825
ACES	ZINC000000029532	5.7276	1.87242
ACES	ZINC000000003975	6.27443	0.531586
ACES	ZINC000000160784	5.43214	3.69712
ACES	ZINC000004262677	5.38644	4.10729
ACES	ZINC000000035814	5.08911	8.14489
ACES	ZINC000000029107	6.15444	0.700743
ACES	ZINC000000037194	7.62495	0.0237165
ACES	ZINC000000010549	7.0911	0.0810771
ACES	ZINC000000029622	6.43303	0.368952
ACES	CHEMBL392324	7.90273	0.0125103
ACES	ZINC000000024367	6.98724	0.102983
ACES	ZINC000000097536	6.46837	0.340117
ACES	ZINC000000408378	7.62527	0.0236989
ACES	ZINC000000025651	6.41927	0.380825
ACES	ZINC000000019214	5.96537	1.08299
ACES	ZINC000000390138	7.55562	0.0278214
ACES	ZINC000002541048	6.58077	0.262563
ACES	ZINC000000624081	7.6409	0.0228615
ACES	ZINC000000080837	6.15285	0.703308
ACES	ZINC000000011599	7.22261	0.059895
ACES	ZINC000000007743	6.29323	0.509066
ACES	ZINC000000000505	6.61051	0.245182
ACES	ZINC000000243014	7.62016	0.0239795
ACES	ZINC000000189096	7.78892	0.0162586
ACES	ZINC000000000975	7.28947	0.0513487
ACES	ZINC000000392300	5.97578	1.05736
ACES	ZINC000000039403	7.02829	0.0936935
ACES	ZINC000000009824	7.88222	0.0131153
ACES	ZINC000000078195	7.34293	0.0454018
ACES	ZINC000000103539	7.29038	0.0512416
ACES	ZINC000000050551	7.54642	0.0284169
ACES	ZINC000000090014	7.11144	0.0773674
ACES	ZINC000000297627	7.2118	0.0614047
ACES	ZINC000000039647	6.47691	0.333494
ACES	ZINC000003865408	5.1996	6.31532
ACES	ZINC000000018382	7.1529	0.0703234
ACES	ZINC000000109940	6.44254	0.360965
ACES	ZINC000000275257	7.19581	0.0637072
ACES	ZINC000000388171	5.13875	7.26524
ACES	ZINC000000003968	6.58598	0.25943
ACES	ZINC000000044893	7.72941	0.0186464
ACES	ZINC000000028373	7.32714	0.0470826
ACES	ZINC000000061025	7.42803	0.0373222
ACES	ZINC000000007490	6.19459	0.638871
ACES	ZINC000000155021	6.90796	0.123605
ACES	ZINC000000034931	7.37818	0.041862
ACES	ZINC000000132832	7.1827	0.0656594
ACES	ZINC000000111199	7.46554	0.0342341
ACES	ZINC000000066433	6.60066	0.250808
ACES	ZINC000000214786	6.93199	0.116951
ACES	ZINC000000021195	7.67919	0.0209318
ACES	ZINC000000496102	8.17277	0.00671786
ACES	ZINC000000039641	6.96411	0.108615
ACES	ZINC000000164078	5.3717	4.24909
ACES	ZINC000000040751	7.32392	0.0474326
ACES	ZINC000000039521	5.23077	5.87795
ACES	ZINC000000005707	6.00767	0.982496
ACES	ZINC000000089041	6.63319	0.232706
ACES	ZINC000000036013	7.49592	0.0319215
ACES	ZINC000001646250	4.97031	10.7075
ACES	ZINC000000269242	7.32881	0.0469022
ACES	ZINC000000422369	6.65527	0.22117
ACES	ZINC000000185700	7.38805	0.0409211
ACES	ZINC000000108756	7.40001	0.0398096
ACES	ZINC000000125124	6.93969	0.114897
ACES	ZINC000000374513	7.14413	0.0717582
ACES	ZINC000000033810	5.95159	1.11792
ACES	ZINC000000007301	7.2854	0.0518323
ACES	ZINC000000394100	6.2	0.630952
ACES	ZINC000000198577	8.56232	0.00273956
ACES	ZINC000000028517	8.04402	0.00903616
ACES	ZINC000000249839	7.75032	0.0177695
ACES	ZINC000000004467	7.04975	0.0891773
ACES	ZINC000000346217	5.21172	6.14156
ACES	ZINC000000034411	8.42959	0.00371883
ACES	ZINC000000425731	7.61427	0.0243068
ACES	ZINC000000573513	6.92017	0.120181
ACES	ZINC000000204023	6.56764	0.270619
ACES	ZINC000004202897	5.19762	6.34427
ACES	ZINC000379300199	5.81426	1.53371
ACES	ZINC000000139720	6.74724	0.178962
ACES	ZINC000000411436	7.62744	0.0235808
ACES	ZINC000000219408	7.12513	0.0749664
ACES	ZINC000000087285	7.40297	0.0395397
ACES	ZINC000000190426	7.67183	0.0212897
ACES	ZINC000011873706	6.4668	0.341353
ACES	ZINC000000005418	5.76851	1.7041
ACES	ZINC000000120735	8.45056	0.00354354
ACES	ZINC000000038035	7.62837	0.0235305
ACES	ZINC000000099181	7.45	0.0354813
ACES	ZINC000000421016	8.23431	0.00583023
ACES	ZINC000000004539	7.10409	0.0786888
[truncated: 731 more rows]

## Sheet: ADA
Receptor	Ligand	Predicted Affinity (-log(Kd/Ki))	Predicted Affinity (uM)
ADA	ZINC000000112530	6.11075	0.774902
ADA	ZINC000000037758	6.78901	0.162552
ADA	ZINC000000029644	5.88681	1.29774
ADA	ZINC000000086281	6.71376	0.193302
ADA	ZINC000000118220	6.95033	0.112116
ADA	ZINC000000113750	6.32965	0.46811
ADA	ZINC000000031171	5.76149	1.73187
ADA	ZINC000000028116	4.76714	17.0948
ADA	ZINC000000033719	5.26571	5.42359
ADA	ZINC000000010426	8.09664	0.00800491
ADA	ZINC000000017448	7.09057	0.0811764
ADA	ZINC000000120392	5.30142	4.99554
ADA	ZINC000000051764	6.82596	0.149292
ADA	ZINC000000007580	6.64443	0.226764
ADA	ZINC000000034383	6.44273	0.360807
ADA	ZINC000000089562	7.44519	0.0358769
ADA	ZINC000000024749	6.25847	0.55148
ADA	ZINC000000173673	5.84019	1.44482
ADA	ZINC000000029214	5.72346	1.89035
ADA	ZINC000000031879	5.26744	5.40209
ADA	ZINC000000023684	5.62942	2.34735
ADA	ZINC000000030205	5.64305	2.27484
ADA	ZINC000000039839	5.99388	1.0142
ADA	ZINC000000000830	7.38337	0.0413643
ADA	ZINC000000004132	7.69476	0.020195
ADA	ZINC000000026538	6.34185	0.455145
ADA	ZINC000000016047	6.61712	0.241477
ADA	ZINC000000017809	6.46091	0.346009
ADA	ZINC000000066815	7.06356	0.0863858
ADA	ZINC000000030120	6.90457	0.124575
ADA	ZINC000000004093	7.83169	0.0147337
ADA	ZINC000000006844	6.67671	0.210517
ADA	ZINC000000027692	7.24721	0.0565967
ADA	ZINC000000012347	8.06071	0.00869546
ADA	ZINC000000000984	5.00978	9.77727
ADA	ZINC000000003241	7.6703	0.0213651
ADA	ZINC000000001355	4.93662	11.5711
ADA	ZINC000000032706	7.4578	0.03485
ADA	ZINC000000012531	5.33795	4.59252
ADA	ZINC000000038200	6.88192	0.131244
ADA	ZINC000000030512	6.21027	0.616214
ADA	ZINC000000049114	5.42941	3.72038
ADA	ZINC000000035856	4.79485	16.0379
ADA	ZINC000000007027	5.27818	5.27016
ADA	ZINC000000038301	6.66974	0.213927
ADA	ZINC000000106858	6.25043	0.561783
ADA	ZINC000000279863	5.49302	3.21348
ADA	ZINC000000029692	5.34277	4.54179
ADA	CHEMBL43261	7.29674	0.0504963
ADA	ZINC000000029030	6.88141	0.131399
ADA	ZINC000000024864	6.97257	0.106519
ADA	ZINC000000036562	7.02569	0.0942571
ADA	ZINC000000031927	6.19734	0.63484
ADA	ZINC000000127419	6.88858	0.129247
ADA	ZINC000000041299	5.70793	1.95918
ADA	ZINC000000044644	6.57534	0.265863
ADA	ZINC000001674441	7.14993	0.0708059
ADA	ZINC000000110369	5.29743	5.04163
ADA	ZINC000000113967	6.89563	0.127166
ADA	ZINC000000031047	7.33324	0.0464254
ADA	ZINC000000624540	6.65463	0.221499
ADA	ZINC000321290974	7.27134	0.0535381
ADA	CHEMBL606666	6.68995	0.204197
ADA	ZINC000000029363	6.23242	0.58557
ADA	ZINC000000052263	6.87792	0.132459
ADA	ZINC000000000018	5.37209	4.24533
ADA	ZINC000000044606	6.77914	0.166288
ADA	ZINC000000147011	5.61249	2.4407
ADA	ZINC000000243920	6.38557	0.41156
ADA	ZINC000000040343	5.57452	2.66365
ADA	ZINC000000012226	5.85214	1.4056
ADA	ZINC000000044919	6.68907	0.20461
ADA	ZINC000000003106	6.82722	0.148859
ADA	ZINC000000108266	7.83774	0.0145297
ADA	ZINC000000035877	5.5658	2.71769
ADA	ZINC000000024657	5.90393	1.24757
ADA	ZINC000000033097	6.36881	0.427747
ADA	ZINC000000032598	7.74185	0.0181197
ADA	ZINC000000091873	7.07659	0.0838323
ADA	ZINC000000079485	7.84306	0.014353
ADA	ZINC000000034768	5.71076	1.94642
ADA	ZINC000000105519	7.05664	0.0877734
ADA	ZINC000000002754	5.78692	1.63335
ADA	ZINC000000036941	7.66632	0.0215617
ADA	ZINC000000032725	7.42626	0.0374746
ADA	ZINC000000105923	7.24062	0.0574619
ADA	ZINC000000032745	7.27489	0.0531018
ADA	ZINC000000029399	7.84754	0.0142058
ADA	ZINC000000000266	5.2769	5.28567
ADA	ZINC000000035702	5.93956	1.14933
ADA	ZINC000000034968	7.4906	0.0323145
ADA	ZINC000000001454	5.54104	2.87715
ADA	ZINC000000034951	8.25719	0.00553104
ADA	ZINC000000033458	7.39586	0.0401918
ADA	ZINC000000038459	6.61642	0.241866
ADA	ZINC000000003016	6.28785	0.515411
ADA	ZINC000000022434	6.76803	0.170596
ADA	ZINC000000031265	7.53169	0.0293976
ADA	ZINC000000236589	6.81901	0.151701
ADA	ZINC000000339387	6.92448	0.118993
ADA	ZINC000000080494	7.37	0.0426583
ADA	ZINC000000071316	6.28989	0.512995
ADA	ZINC000000000274	5.55385	2.79349
ADA	CHEMBL37183	5.56389	2.72965
ADA	ZINC000000047825	5.69836	2.00282
ADA	ZINC000000031168	6.39881	0.399199
ADA	ZINC000000033621	7.57194	0.0267956
ADA	ZINC000000004076	7.95922	0.0109845
ADA	ZINC000000141003	5.5757	2.65647
ADA	ZINC000000029594	7.28303	0.0521159
ADA	ZINC000000110472	7.38421	0.0412847
ADA	ZINC000000007528	6.30426	0.496301
ADA	ZINC000000029092	6.82364	0.150094
ADA	ZINC000000082466	7.02084	0.0953142
ADA	ZINC000000028960	6.61497	0.24268
ADA	ZINC000000092842	8.0626	0.0086576
ADA	ZINC000000023884	6.45138	0.35369
ADA	ZINC000000036616	7.03159	0.0929854
ADA	ZINC000000002463	7.56412	0.0272825
ADA	ZINC000000021774	5.58474	2.60169
ADA	ZINC000000030138	5.7483	1.78524
ADA	ZINC000000056790	7.79571	0.0160064
ADA	ZINC000000026951	7.57293	0.0267346
ADA	ZINC000000008907	6.67097	0.213319
ADA	ZINC000000044117	5.30271	4.98071
ADA	ZINC000000066520	6.54367	0.285979
ADA	ZINC000000134960	7.55405	0.027922
ADA	ZINC000000108380	6.8306	0.147705
ADA	ZINC000000025737	5.36889	4.27672
ADA	ZINC000000011046	7.5688	0.0269898
ADA	ZINC000000032255	6.43561	0.36677
ADA	ZINC000000118973	6.6921	0.203189
ADA	ZINC000000160003	7.06543	0.0860141
ADA	ZINC000000009223	5.33214	4.65432
ADA	ZINC000000248848	5.69818	2.00364
ADA	ZINC000000007270	6.53554	0.291377
ADA	ZINC000000008137	6.93163	0.117051
ADA	ZINC000186734708	6.93392	0.116435
ADA	ZINC000000029668	7.81975	0.0151444
ADA	ZINC000000067863	5.5676	2.70642
ADA	ZINC000000043141	5.96733	1.07812
ADA	ZINC000000027679	6.17097	0.674574
ADA	ZINC000000120587	5.46364	3.43845
ADA	ZINC000000023204	5.70973	1.95108
ADA	ZINC000000079121	6.77001	0.169821
ADA	ZINC000000029646	6.07174	0.847729
ADA	ZINC000000034357	6.96185	0.109182
ADA	ZINC000000029816	6.56601	0.271639
ADA	ZINC000000024141	6.6587	0.219432
ADA	ZINC000000034890	7.41038	0.0388703
ADA	ZINC000000017808	5.19949	6.31703
ADA	ZINC000000102115	6.64162	0.228235
ADA	ZINC000000022311	6.90563	0.124272
ADA	ZINC000000041493	5.21851	6.04632
ADA	ZINC000000013344	6.3311	0.466553
ADA	ZINC000000134422	7.13047	0.0740507
ADA	ZINC000000034722	7.24518	0.0568621
ADA	ZINC000000124108	7.50573	0.0312084
ADA	ZINC000000036162	6.78467	0.164185
ADA	ZINC000000033416	6.77696	0.167125
ADA	ZINC000000030346	6.64584	0.226029
ADA	ZINC000000004023	7.13279	0.073657
ADA	ZINC000000003322	7.75685	0.0175045
ADA	ZINC000000104397	6.80737	0.155821
ADA	ZINC000029408147	6.47627	0.333987
ADA	ZINC000000081638	5.35424	4.42348
ADA	ZINC000000333091	6.95144	0.111831
ADA	ZINC000000002067	5.28859	5.14524
ADA	ZINC000000142276	6.44344	0.36021
ADA	ZINC000000000171	7.17461	0.0668943
ADA	ZINC000000042419	5.09116	8.10658
ADA	ZINC000000037885	6.91562	0.121445
ADA	ZINC000000036804	7.10728	0.0781122
ADA	ZINC000000036302	7.4267	0.0374368
ADA	ZINC000000246187	5.14847	7.10437
ADA	ZINC000000039769	7.01786	0.0959701
ADA	ZINC000000034134	8.07489	0.00841611
ADA	ZINC000000005312	5.82734	1.48819
ADA	ZINC000000080809	6.18851	0.647875
ADA	ZINC000000014633	5.51231	3.0739
ADA	ZINC000000008681	5.02628	9.41286
ADA	ZINC000004207048	6.86309	0.137061
ADA	ZINC000000036715	6.99473	0.101222
ADA	ZINC000000040482	5.40195	3.96324
ADA	ZINC000000036476	7.64037	0.022889
ADA	ZINC000000032807	6.64177	0.228154
ADA	ZINC000000006896	7.68625	0.0205942
ADA	ZINC000000024264	7.05631	0.0878404
ADA	ZINC000000097883	5.666	2.15775
ADA	ZINC000000087890	5.70799	1.95887
ADA	ZINC000000481104	5.16932	6.7714
ADA	ZINC000000033219	7.31302	0.0486387
ADA	ZINC000000021005	8.33935	0.00457775
ADA	ZINC000000004272	7.32687	0.0471119
ADA	ZINC000000058944	6.70385	0.197763
ADA	ZINC000000047126	4.94222	11.423
ADA	ZINC000000102169	7.63539	0.0231532
ADA	ZINC000000027448	5.31861	4.80169
ADA	ZINC000000040931	6.93472	0.116219
ADA	ZINC000000011162	6.20308	0.6265
ADA	ZINC000000028513	7.39808	0.0399872
ADA	ZINC000000053461	6.54444	0.285467
ADA	ZINC000000008630	6.2273	0.592513
ADA	ZINC000000041462	5.54669	2.83993
ADA	ZINC000000040701	5.87742	1.32611
ADA	ZINC000000038501	6.32419	0.474033
ADA	ZINC000000029023	7.00463	0.0989406
ADA	ZINC000000024705	6.95905	0.109889
ADA	ZINC000000105350	6.03814	0.915921
ADA	ZINC000000039948	6.4118	0.387439
ADA	ZINC000000036960	6.11634	0.76499
ADA	ZINC000000043879	4.84072	14.4304
ADA	ZINC000000020526	6.72531	0.188231
ADA	ZINC000648130941	7.46067	0.0346204
ADA	ZINC000000034747	7.32339	0.0474909
ADA	ZINC000000036484	5.92159	1.19788
ADA	ZINC000000001634	7.364	0.0432517
ADA	ZINC000000004641	7.66107	0.0218239
ADA	CHEMBL35724	5.54079	2.87877
ADA	ZINC000000041569	7.09998	0.0794358
ADA	ZINC000000131698	6.82928	0.148156
ADA	ZINC000000008028	5.74138	1.81393
ADA	ZINC000000009770	5.0995	7.95235
ADA	ZINC000000028590	7.25966	0.0549972
ADA	ZINC000000029388	6.94878	0.112517
ADA	ZINC000000017730	6.27487	0.531041
ADA	CHEMBL93647	7.31755	0.0481336
ADA	ZINC000000001445	6.75295	0.176625
ADA	ZINC000000054859	5.27423	5.31824
ADA	ZINC000000218161	6.86122	0.137651
ADA	ZINC000000033671	6.17267	0.671942
ADA	ZINC000000039682	5.79568	1.60072
ADA	ZINC000000032504	7.2251	0.0595531
ADA	ZINC000000029197	7.15999	0.0691843
ADA	ZINC000000035133	7.29922	0.0502089
ADA	ZINC000000028127	5.66251	2.17517
ADA	ZINC000000053825	6.05473	0.881606
ADA	ZINC000000040191	5.14502	7.16105
ADA	ZINC000000052650	5.91199	1.22465
ADA	ZINC000000004250	7.30754	0.0492556
ADA	ZINC000000067728	7.14974	0.0708375
ADA	ZINC000648128312	6.34275	0.454201
ADA	ZINC000000061538	6.61166	0.244534
ADA	ZINC000000005988	7.58551	0.0259709
ADA	ZINC000000039601	4.68791	20.5158
ADA	ZINC000000023594	6.23665	0.5799
ADA	ZINC000000115008	5.92087	1.19987
ADA	ZINC000000221270	5.32126	4.77242
ADA	ZINC000000018830	6.98488	0.103544
ADA	ZINC000000040636	6.54478	0.285248
ADA	ZINC000000053502	6.33692	0.460345
ADA	ZINC000000007178	7.24929	0.0563262
ADA	ZINC000000096336	5.72876	1.86741
ADA	ZINC000000027607	6.23317	0.584555
ADA	ZINC000000295000	5.62455	2.37384
ADA	ZINC000000026959	6.42005	0.380142
ADA	ZINC000000114766	6.19931	0.631955
ADA	ZINC000000082066	6.15133	0.705779
ADA	ZINC000006585315	7.95699	0.0110411
ADA	ZINC000000067895	5.37762	4.19157
ADA	ZINC000000108973	6.28114	0.523432
ADA	ZINC000000001848	7.23048	0.05882
ADA	ZINC000000037563	5.36018	4.36338
ADA	ZINC000000028144	4.60106	25.0575
ADA	ZINC000000068890	7.78516	0.0164
ADA	ZINC000000079549	6.18864	0.647679
ADA	ZINC000000052502	6.57614	0.265375
ADA	ZINC000000032163	6.36198	0.434531
ADA	ZINC000000046484	8.07437	0.00842625
ADA	ZINC000000034378	5.20328	6.26206
ADA	ZINC000000045660	5.51572	3.04987
ADA	ZINC000000031659	5.61836	2.4079
ADA	ZINC000000031808	7.87546	0.013321
ADA	ZINC000000034508	5.67406	2.11805
ADA	ZINC000000033683	6.0287	0.93606
ADA	ZINC000000028235	6.52664	0.297414
ADA	ZINC000000020586	6.15407	0.701338
ADA	ZINC000000116290	5.6783	2.09751
ADA	ZINC000000002363	5.41897	3.81094
ADA	ZINC000000083591	7.06653	0.0857971
ADA	ZINC000000013156	6.69956	0.199728
ADA	ZINC000000000385	5.62853	2.35216
ADA	ZINC000000046573	6.62582	0.236692
ADA	ZINC000000123823	6.38706	0.41015
ADA	ZINC000000000873	7.28494	0.0518871
ADA	ZINC000000038074	7.30404	0.0496551
ADA	ZINC000000027389	7.44064	0.0362545
ADA	ZINC000000075580	7.02902	0.093536
ADA	ZINC000000022146	6.79586	0.160008
ADA	ZINC000000031844	5.88163	1.31332
ADA	ZINC000000031992	6.90422	0.124677
ADA	ZINC000000015627	6.70787	0.195942
ADA	ZINC000000205303	6.19556	0.637435
ADA	ZINC000000127469	6.56695	0.271051
ADA	ZINC000000031742	5.2246	5.96211
ADA	ZINC000000000614	6.15013	0.707736
ADA	ZINC000000045560	5.84351	1.43379
ADA	ZINC000000000458	6.14104	0.7227
ADA	ZINC000000000306	7.68276	0.0207607
ADA	ZINC000000008474	7.4627	0.0344585
ADA	CHEMBL606664	6.39321	0.404377
ADA	ZINC000000053153	6.14693	0.712967
ADA	ZINC000000000534	5.72763	1.87226
ADA	ZINC000000019929	7.62218	0.0238684
ADA	ZINC000000000381	5.8094	1.55094
ADA	ZINC000000032299	6.82111	0.150968
ADA	ZINC000000077446	7.07146	0.0848273
ADA	ZINC000000030299	6.78025	0.165862
ADA	ZINC000321243364	7.65659	0.0220501
ADA	ZINC000000027663	6.9985	0.100347
ADA	ZINC000000005267	6.2121	0.613622
ADA	ZINC000000016118	7.52562	0.0298111
ADA	ZINC000000008736	5.9925	1.01742
ADA	ZINC000000116211	6.27256	0.533876
ADA	ZINC000000030449	5.28367	5.20388
ADA	ZINC000000029672	7.67421	0.0211732
ADA	ZINC000000009568	5.81511	1.53072
ADA	ZINC000000004220	8.02355	0.00947223
ADA	ZINC000000005148	6.92062	0.120055
ADA	ZINC000000036095	5.98587	1.03306
ADA	ZINC000000043941	6.71101	0.19453
ADA	ZINC000000092423	5.46679	3.41358
ADA	ZINC000000013055	6.83058	0.147713
ADA	ZINC000000038968	5.45037	3.54512
ADA	ZINC000000081070	7.46471	0.0342999
ADA	ZINC000000030339	6.64104	0.228538
ADA	ZINC000000054341	6.65402	0.221808
ADA	ZINC000004877453	6.61589	0.242166
ADA	ZINC000000071502	6.38319	0.413819
ADA	ZINC000000082295	6.20199	0.628078
ADA	ZINC000000049493	6.85372	0.140047
ADA	ZINC000000046838	6.93312	0.116648
ADA	ZINC000000480898	5.21162	6.14294
ADA	ZINC000000017885	5.64412	2.26926
ADA	ZINC000000137061	6.26287	0.545924
ADA	ZINC000000143136	7.20022	0.0630634
ADA	ZINC000000028323	5.60653	2.47438
ADA	ZINC000000032143	6.63533	0.231561
ADA	ZINC000000041439	5.62889	2.35024
ADA	ZINC000000021828	6.98826	0.10274
ADA	ZINC000000004321	7.284	0.0519998
ADA	ZINC000000013854	7.8368	0.0145614
ADA	ZINC000000000693	5.41221	3.87067
ADA	CHEMBL332871	6.42522	0.37565
ADA	ZINC000000034794	7.38103	0.0415886
ADA	ZINC000000004221	5.08437	8.23445
ADA	ZINC000000360045	5.5665	2.71331
ADA	ZINC000000038356	6.54979	0.281976
ADA	ZINC000000005883	7.15081	0.0706625
ADA	ZINC000000038494	5.37941	4.17439
ADA	ZINC000000044515	6.07874	0.834183
ADA	ZINC000000046854	6.51805	0.303354
ADA	ZINC000000030935	7.94048	0.0114689
ADA	ZINC000000006159	6.23676	0.579751
ADA	ZINC000000624272	6.35552	0.441039
ADA	ZINC000000042398	5.26758	5.40036
ADA	ZINC000000115688	6.07193	0.847374
ADA	ZINC000000036520	5.52872	2.95995
ADA	ZINC000000123917	7.24658	0.0566794
ADA	ZINC000000032297	6.50801	0.310451
ADA	ZINC000000052490	7.03538	0.0921771
ADA	ZINC000000100195	6.54444	0.285468
ADA	ZINC000000001928	6.97543	0.105821
ADA	ZINC000000036720	7.3387	0.0458457
ADA	ZINC000000007228	6.15111	0.706134
ADA	ZINC000000080399	5.48989	3.23678
ADA	ZINC000000003117	6.10879	0.778421
ADA	ZINC000000060380	7.37467	0.0422013
ADA	ZINC000000125015	6.84772	0.141997
ADA	ZINC000000287653	7.43768	0.0365022
ADA	ZINC000000036986	4.61293	24.3822
ADA	ZINC000000034288	6.77959	0.166114
ADA	ZINC000000032603	6.99385	0.101426
ADA	ZINC000000037321	5.7865	1.63492
ADA	ZINC000000004623	7.43551	0.0366851
ADA	ZINC000000093512	6.34282	0.454132
ADA	ZINC000000047701	8.12521	0.00749532
ADA	ZINC000000093648	7.82996	0.0147924
ADA	ZINC000000066850	8.2294	0.00589655
ADA	ZINC000583938843	7.62876	0.0235092
ADA	ZINC000000030679	5.64562	2.26139
ADA	ZINC000000006914	5.93631	1.15795
ADA	ZINC000000019890	6.07278	0.845698
ADA	ZINC000000027609	6.43249	0.369412
ADA	ZINC000000034242	5.72194	1.89699
ADA	ZINC000000122279	5.11097	7.7451
ADA	ZINC000000021194	7.40618	0.0392482
ADA	ZINC000000032960	5.38166	4.1528
ADA	ZINC000000083818	7.00988	0.0977506
ADA	ZINC000000257035	6.2073	0.620436
ADA	ZINC000000098363	8.27624	0.00529369
ADA	ZINC000000029370	6.66281	0.217366
ADA	ZINC000000391854	5.71219	1.94005
ADA	ZINC000000000865	5.49432	3.20394
ADA	ZINC000000082025	6.86677	0.135903
ADA	ZINC000000019985	6.17812	0.663562
ADA	ZINC000000135752	7.2981	0.0503385
ADA	ZINC000000003833	6.89985	0.125937
ADA	ZINC000000038364	6.0691	0.852908
ADA	ZINC000000590706	7.55459	0.0278877
ADA	ZINC000000036987	5.2664	5.41503
ADA	ZINC000000000456	5.90706	1.23863
ADA	ZINC000000007359	5.81877	1.51786
ADA	ZINC000000034728	7.10619	0.0783083
ADA	ZINC000000000394	6.04208	0.907659
ADA	ZINC000000105358	6.09245	0.808258
ADA	ZINC000000107931	6.47731	0.333187
ADA	ZINC000000033051	6.62888	0.235031
ADA	ZINC000000041917	6.45883	0.347673
ADA	ZINC000005602221	7.81842	0.0151906
ADA	ZINC000583942803	7.62665	0.0236239
ADA	ZINC000000049347	6.90115	0.125561
ADA	ZINC000000007523	7.17273	0.0671847
ADA	ZINC000000042818	7.1078	0.0780181
ADA	ZINC000000031470	5.8848	1.30376
ADA	ZINC000000028311	5.29452	5.07555
ADA	CHEMBL17889	5.5111	3.08245
ADA	ZINC000000013747	7.09439	0.0804649
ADA	ZINC000000000720	6.36557	0.430949
ADA	ZINC000000004949	5.10956	7.77025
ADA	ZINC000000055671	6.81381	0.153528
ADA	ZINC000000135603	7.74022	0.0181877
ADA	ZINC000000029505	5.29509	5.06882
ADA	ZINC000000013635	7.17002	0.067605
ADA	ZINC000000006038	6.97312	0.106384
ADA	ZINC000648128663	7.63091	0.0233935
ADA	ZINC000000032653	6.06901	0.853085
ADA	ZINC000000003586	8.02723	0.00939227
ADA	ZINC000000029694	6.99037	0.102241
ADA	ZINC000005601655	6.01282	0.970916
ADA	ZINC000000026374	5.89876	1.26252
ADA	ZINC000000004960	5.95138	1.11846
ADA	ZINC000000117896	7.25651	0.0553977
ADA	ZINC000000070235	7.06273	0.0865516
ADA	ZINC000000080009	5.47286	3.36617
ADA	ZINC000000419945	7.03456	0.09235
ADA	ZINC000000053290	7.06208	0.0866797
ADA	ZINC000000029502	7.26876	0.0538563
ADA	ZINC000000037085	5.5461	2.84381
ADA	ZINC000000083655	7.23124	0.0587161
ADA	ZINC000003852580	5.60859	2.4627
ADA	ZINC000000077915	6.53686	0.290495
ADA	ZINC000000034387	5.53601	2.91068
ADA	ZINC000000002336	8.0563	0.00878407
ADA	ZINC000000042471	7.20612	0.0622127
ADA	ZINC000000004379	5.28001	5.24791
ADA	ZINC000000134743	6.00447	0.98975
ADA	ZINC000000054542	7.21799	0.0605352
ADA	ZINC000000042650	6.35686	0.439683
ADA	ZINC000000032675	7.40509	0.0393471
ADA	ZINC000000002824	6.32099	0.477541
ADA	ZINC000000247613	6.95641	0.110557
ADA	ZINC000000124699	5.66365	2.16947
ADA	ZINC000000278498	4.86012	13.8
ADA	ZINC000000000472	7.33432	0.0463103
ADA	ZINC000016928915	7.88815	0.0129375
ADA	ZINC000000036662	6.22123	0.600858
ADA	ZINC000000030456	6.09526	0.803042
ADA	CHEMBL322906	7.41951	0.0380615
ADA	ZINC000000008641	5.68084	2.08526
ADA	ZINC000000010553	7.9356	0.0115984
ADA	ZINC000000035215	6.18668	0.650608
ADA	ZINC000000044063	7.71886	0.0191049
ADA	ZINC000000000869	5.235	5.82098
ADA	ZINC000000030523	7.51279	0.0307051
ADA	ZINC000000053799	6.33413	0.463308
ADA	ZINC000000029016	7.21069	0.0615621
ADA	ZINC000000029869	6.13662	0.730095
ADA	ZINC000000056295	6.67785	0.209967
ADA	ZINC000000055723	6.5027	0.314265
ADA	ZINC000000038255	5.27105	5.35731
ADA	ZINC000000063649	6.58016	0.262931
ADA	ZINC000530451936	6.67553	0.211093
ADA	ZINC000000080499	7.98588	0.0103306
ADA	ZINC000000054443	6.68234	0.207806
ADA	ZINC000000052349	6.58624	0.259276
ADA	ZINC000000001815	7.27464	0.0531328
ADA	ZINC000000027938	5.18328	6.55726
ADA	ZINC000000034086	5.13446	7.33729
ADA	ZINC000000045263	7.00846	0.0980719
ADA	ZINC000000001764	6.83833	0.1451
ADA	ZINC000000033863	5.19003	6.45615
ADA	ZINC000000107882	6.06895	0.853205
ADA	ZINC000000000510	5.2544	5.5667
ADA	ZINC000000389497	7.39844	0.0399538
ADA	ZINC000000028515	5.91782	1.20831
ADA	ZINC000000013803	5.41675	3.83044
ADA	ZINC000000027674	5.26101	5.48261
ADA	ZINC000000121704	6.22451	0.596339
ADA	ZINC000000053807	7.49253	0.0321714
ADA	ZINC000000040057	6.42133	0.379025
ADA	ZINC000000029488	7.73142	0.01856
ADA	ZINC000000010857	6.12807	0.744612
ADA	ZINC000000014898	6.08141	0.829063
ADA	ZINC000000037420	5.86926	1.35127
ADA	ZINC000000042092	6.21539	0.608992
ADA	ZINC000000110873	7.76346	0.0172401
ADA	ZINC000000006517	6.25824	0.551769
ADA	ZINC000000021268	5.95152	1.11809
ADA	ZINC000000039180	5.74794	1.78671
ADA	ZINC000000050766	6.2483	0.564552
ADA	ZINC000000053410	8.06858	0.00853919
ADA	ZINC000577746454	6.26859	0.538773
ADA	ZINC000000027048	7.42382	0.0376861
ADA	ZINC000000179067	6.09988	0.794551
ADA	ZINC000000069991	6.87071	0.134675
ADA	ZINC000000041787	6.47691	0.333496
ADA	ZINC000000047042	5.43907	3.63853
ADA	ZINC000000099557	6.47429	0.335512
ADA	CHEMBL604966	5.39129	4.06176
ADA	ZINC000000051919	7.52966	0.0295355
ADA	ZINC000000027201	8.10627	0.00782938
ADA	ZINC000000351119	8.00145	0.00996663
ADA	ZINC000000100416	5.43978	3.6326
ADA	ZINC000000092264	6.89129	0.128443
ADA	ZINC000000028121	6.98158	0.104334
ADA	ZINC000000077894	6.03862	0.914917
ADA	ZINC000005648685	5.05941	8.72146
ADA	ZINC000000036862	5.07732	8.36918
ADA	ZINC000000017075	6.09305	0.807149
ADA	ZINC000000023542	7.87171	0.0134367
ADA	ZINC000000028011	6.27186	0.534731
ADA	ZINC000000030881	5.33649	4.60794
ADA	ZINC000000130297	6.06501	0.860981
ADA	ZINC000000041683	7.68858	0.0204844
ADA	ZINC000000391139	6.01813	0.959108
ADA	ZINC000000001237	6.16945	0.676938
ADA	ZINC000000071429	7.57113	0.0268457
ADA	ZINC000000036337	5.32021	4.78394
ADA	ZINC000000126621	5.80345	1.57235
ADA	ZINC000000068377	6.67937	0.209231
ADA	ZINC000000517825	5.85762	1.38797
ADA	ZINC000000124044	5.56094	2.74827
ADA	ZINC000000041471	6.57527	0.265907
ADA	ZINC000000035220	7.17209	0.0672845
ADA	ZINC000000032668	5.59846	2.52082
ADA	ZINC000000034461	7.09429	0.0804849
ADA	ZINC000000005218	6.13994	0.724538
ADA	ZINC000000024269	6.9817	0.104305
ADA	ZINC000000061364	6.73478	0.184171
ADA	ZINC000000094448	6.88863	0.129231
ADA	ZINC000000021789	5.57567	2.6566
ADA	ZINC000000066249	6.44775	0.356659
ADA	ZINC000000039247	7.6387	0.0229773
ADA	ZINC000000046550	6.91579	0.121399
ADA	ZINC000000046844	6.39429	0.40338
ADA	ZINC000000125366	6.68025	0.208809
ADA	ZINC000000007778	5.37365	4.23006
ADA	ZINC000000057398	7.43057	0.0371048
ADA	ZINC000000052216	6.0358	0.920863
ADA	ZINC000000007118	7.35356	0.0443034
ADA	ZINC000000138524	6.2797	0.525172
ADA	ZINC000000029683	6.24209	0.572675
ADA	CHEMBL92404	6.35354	0.44306
ADA	ZINC000000003553	7.65353	0.022206
ADA	ZINC000000031868	6.95595	0.110675
ADA	ZINC000000032670	6.7584	0.17442
ADA	ZINC000000076421	6.84286	0.143596
ADA	ZINC000000032049	6.67756	0.210107
ADA	ZINC000000116833	5.90095	1.25618
ADA	ZINC000000117012	6.10918	0.777709
ADA	ZINC000000013143	6.39137	0.406101
ADA	ZINC000000160602	7.38442	0.0412646
ADA	ZINC000000035109	5.67615	2.10789
ADA	CHEMBL295417	7.58622	0.0259289
ADA	ZINC000000029241	5.00151	9.96527
ADA	ZINC000000017599	6.31896	0.479781
ADA	ZINC000000016592	5.47138	3.37771
ADA	ZINC000000008920	7.88428	0.0130532
ADA	ZINC000000007002	7.8998	0.012595
ADA	ZINC000000031030	6.2875	0.515817
ADA	ZINC000000040271	7.58157	0.0262075
ADA	ZINC000000030286	5.42703	3.74088
ADA	ZINC000000084077	6.01669	0.962306
ADA	ZINC000000028444	6.8779	0.132466
ADA	ZINC000000120759	7.64116	0.0228473
ADA	ZINC000000040334	6.26592	0.542095
ADA	ZINC000000002111	5.64508	2.26424
ADA	ZINC000000093634	6.99502	0.101153
ADA	ZINC000000000499	7.06469	0.086161
ADA	ZINC000000006629	6.74656	0.179241
ADA	ZINC000000029198	7.33874	0.0458416
ADA	ZINC000000000921	5.65755	2.20013
ADA	ZINC000000040716	4.82521	14.955
ADA	ZINC000000049187	7.40602	0.0392622
ADA	ZINC000000126686	5.12075	7.57269
ADA	ZINC000000044507	7.32735	0.0470601
ADA	ZINC000000029904	6.87403	0.13365
ADA	ZINC000000022564	7.1094	0.0777315
ADA	ZINC000000002932	7.38668	0.0410503
ADA	ZINC000000038865	6.38769	0.409555
ADA	ZINC000000038057	5.20896	6.18068
ADA	ZINC000000140167	6.52542	0.298248
ADA	ZINC000000063675	6.47126	0.337862
ADA	ZINC000000044024	7.78828	0.0162825
ADA	ZINC000000034204	5.43445	3.67747
ADA	ZINC000000072675	7.57776	0.0264388
ADA	ZINC000000031670	5.51892	3.02748
ADA	ZINC000000002675	8.12819	0.00744414
ADA	ZINC000000029133	7.55307	0.0279854
ADA	ZINC000000036645	7.69105	0.0203679
ADA	ZINC000000031876	6.68383	0.207095
ADA	ZINC000000000503	5.16216	6.88396
ADA	ZINC000000056857	7.23304	0.0584738
ADA	ZINC000000011241	7.22851	0.0590866
ADA	ZINC000000029930	5.59841	2.52109
ADA	ZINC000000129829	7.36953	0.0427037
ADA	ZINC000000049153	7.52885	0.0295907
ADA	ZINC000000004608	7.05134	0.0888498
ADA	ZINC000000029547	4.9058	12.4221
ADA	ZINC000000024466	7.34924	0.0447469
ADA	ZINC000000000883	7.49309	0.03213
ADA	ZINC000000040768	5.70719	1.9625
ADA	ZINC000000032623	7.64314	0.0227437
ADA	ZINC000000023660	6.31452	0.484713
ADA	ZINC000000029877	7.95907	0.0109883
ADA	ZINC000000054557	6.45656	0.349493
ADA	ZINC000000006344	6.36997	0.426608
ADA	ZINC000000029787	5.11486	7.67604
ADA	ZINC000000022051	5.82926	1.48162
ADA	ZINC000000007461	6.90127	0.125525
ADA	ZINC000000029914	5.7956	1.60102
ADA	ZINC000000000617	5.62216	2.38695
ADA	ZINC000000004337	6.81175	0.15426
ADA	ZINC000000080497	6.7941	0.160655
ADA	ZINC000000035642	7.39555	0.0402203
ADA	ZINC000000064827	5.26495	5.43308
ADA	ZINC000000052697	6.50742	0.310867
ADA	ZINC000000036500	5.37392	4.22749
ADA	CHEMBL33910	6.32495	0.473202
ADA	ZINC000000029549	6.71188	0.194144
ADA	ZINC000000019365	4.64537	22.627
ADA	CHEMBL37181	5.69958	1.99719
ADA	ZINC000000213859	6.82849	0.148427
ADA	ZINC000000045658	5.29789	5.0363
ADA	ZINC000000133044	6.54132	0.28753
ADA	ZINC000000047733	7.14023	0.0724045
ADA	ZINC000000067747	6.98548	0.1034
ADA	ZINC000000001022	7.5041	0.0313257
ADA	ZINC000000033702	6.14026	0.723999
ADA	ZINC000000029581	6.47695	0.333465
ADA	ZINC000000032747	6.77685	0.167166
ADA	ZINC000000001332	7.05633	0.0878358
ADA	ZINC000000118354	8.04633	0.00898818
ADA	ZINC000000042942	8.44068	0.00362509
ADA	ZINC000000010546	6.36176	0.434755
ADA	ZINC000000170616	5.55965	2.75643
ADA	ZINC000000001356	5.25786	5.52258
ADA	ZINC000000023808	6.49007	0.32354
ADA	ZINC000000040398	7.15457	0.0700535
ADA	ZINC000000034179	6.21273	0.612735
ADA	ZINC000000121107	5.55138	2.80944
ADA	ZINC000000049269	7.17125	0.0674139
ADA	ZINC000000395600	6.39411	0.403542
ADA	ZINC000000036801	6.49087	0.322949
ADA	ZINC000000030756	7.77776	0.0166817
ADA	ZINC000000389665	5.63025	2.34289
ADA	ZINC000000028674	7.3491	0.0447608
ADA	ZINC000000059044	7.40861	0.0390289
ADA	ZINC000000391395	5.59628	2.53347
ADA	ZINC000000034755	7.58052	0.0262711
ADA	ZINC000000005067	6.52727	0.296985
ADA	ZINC000000033639	5.86991	1.34924
ADA	ZINC000000015778	7.79381	0.0160766
ADA	ZINC000000115850	8.59368	0.00254873
ADA	ZINC000000047133	6.02759	0.938442
ADA	ZINC000000033357	7.63576	0.0231336
ADA	ZINC000000029813	7.58688	0.0258893
ADA	ZINC000000001324	4.75274	17.6709
ADA	ZINC000000004939	6.47427	0.335525
ADA	ZINC000000033650	6.98616	0.103239
ADA	ZINC000000029517	6.26769	0.539901
ADA	ZINC000000019121	6.84077	0.144289
ADA	ZINC000000011133	5.23603	5.80721
ADA	ZINC000000107638	6.75699	0.174987
ADA	ZINC000000035055	6.72677	0.187601
ADA	ZINC000000117196	6.65601	0.220795
ADA	ZINC000000026685	8.21809	0.00605222
ADA	ZINC000000052925	6.40359	0.394828
ADA	ZINC000000008082	6.53398	0.292428
ADA	ZINC000000030345	6.50463	0.312875
ADA	ZINC000000018553	5.55504	2.78587
ADA	ZINC000000075856	6.17061	0.675136
ADA	ZINC000000004522	8.48604	0.0032656
ADA	ZINC000000062312	6.33499	0.462394
ADA	ZINC000000142672	7.42899	0.0372401
ADA	ZINC000000004880	6.23251	0.585446
ADA	ZINC000000030373	6.26619	0.541765
ADA	ZINC000005748873	4.67285	21.2398
ADA	ZINC000000015173	5.62392	2.3773
ADA	ZINC000000130101	5.78345	1.64645
ADA	ZINC000000731802	7.72561	0.01881
ADA	ZINC000000001756	5.9461	1.13215
ADA	ZINC000000031703	4.41007	38.8983
ADA	ZINC000000107079	7.64599	0.0225951
ADA	ZINC000000053160	7.01819	0.0958978
ADA	ZINC000000028306	6.60707	0.247134
ADA	ZINC000648131072	5.92155	1.19798
ADA	ZINC000000032902	7.68942	0.0204445
ADA	ZINC000000135790	7.52948	0.0295474
ADA	ZINC000000022753	5.76396	1.72203
ADA	ZINC000000071389	6.79468	0.160441
ADA	ZINC000000017104	6.15796	0.695095
ADA	ZINC000000001340	5.27982	5.25024
ADA	ZINC000000006775	5.75024	1.77729
ADA	ZINC000000033290	7.93979	0.0114872
ADA	ZINC000000027783	7.2447	0.056924
ADA	ZINC000000035898	6.07019	0.850765
ADA	ZINC000000033677	7.07801	0.0835592
ADA	ZINC000000291903	5.86319	1.37028
ADA	ZINC000000029925	6.03393	0.924853
ADA	ZINC000000033593	6.8978	0.126532
ADA	ZINC000000049638	7.76807	0.0170579
ADA	ZINC000000035545	6.66293	0.217306
ADA	ZINC000000104236	6.99647	0.100817
ADA	ZINC000000051767	7.12575	0.0748604
ADA	ZINC000000029082	5.27056	5.36338
ADA	ZINC000000001796	6.05552	0.879992
ADA	ZINC000000101881	5.24462	5.69356
ADA	ZINC000000035532	6.06146	0.868049
ADA	ZINC000000035377	6.84912	0.141541
ADA	ZINC000000159214	7.04712	0.0897183
ADA	ZINC000000034941	5.76515	1.71732
ADA	ZINC000000027960	6.14068	0.723297
ADA	ZINC000000030594	5.34532	4.51526
ADA	ZINC000000059930	6.0199	0.955205
ADA	ZINC000000031882	7.88631	0.0129923
ADA	ZINC000000006255	5.5767	2.65033
ADA	ZINC000000037666	6.88809	0.129393
ADA	CHEMBL191267	6.50043	0.315915
ADA	ZINC000000034417	6.49019	0.323453
ADA	ZINC000000003560	5.92456	1.18971
ADA	ZINC000000099735	7.57809	0.0264188
ADA	ZINC000000033999	8.05116	0.00888875
ADA	ZINC000000001819	6.30111	0.499912
ADA	ZINC000000406802	6.33003	0.467705
ADA	ZINC000000035155	6.91248	0.122327
ADA	ZINC000000132281	6.70007	0.199494
ADA	ZINC000000013139	6.80958	0.155032
ADA	ZINC000000073350	6.95501	0.110915
ADA	ZINC000000032425	6.39676	0.401091
ADA	ZINC000000034702	6.63738	0.230475
ADA	ZINC000000007886	5.33228	4.65283
ADA	ZINC000000237789	7.94535	0.0113409
ADA	ZINC000000022929	6.42594	0.375026
ADA	ZINC000000041223	7.1157	0.0766131
ADA	ZINC000000004897	6.59631	0.253333
ADA	ZINC000000029354	6.40501	0.393544
ADA	ZINC000000034611	5.26544	5.42698
ADA	ZINC000000119376	7.0805	0.0830808
ADA	ZINC000000032307	7.1319	0.0738077
ADA	ZINC000000020528	6.61403	0.243202
ADA	ZINC000000248102	7.22593	0.0594393
ADA	ZINC000000005609	4.88346	13.078
ADA	ZINC000000001803	6.16838	0.678612
ADA	ZINC000000117589	6.7708	0.16951
ADA	ZINC000000082785	5.28901	5.14029
ADA	ZINC000000029820	8.0931	0.00807044
ADA	ZINC000186913318	6.47253	0.336879
ADA	ZINC000000176426	5.63918	2.29517
ADA	ZINC000000031331	6.24796	0.564991
ADA	ZINC000000625007	6.9065	0.124022
ADA	ZINC000000011665	6.48297	0.328871
ADA	CHEMBL132985	8.55838	0.00276451
ADA	ADA_xtal_lig	7.32289	0.0475453
ADA	ZINC000000068955	6.57318	0.267189
ADA	ZINC000000028397	6.62569	0.236758
ADA	ZINC000000025346	6.96627	0.108076
ADA	ZINC000000033670	6.95244	0.111572
ADA	ZINC000000036439	7.7486	0.0178402
ADA	ZINC000000042495	7.35885	0.0437677
ADA	ZINC000000052738	6.19868	0.632878
ADA	ZINC000000056509	6.71363	0.193364
ADA	CHEMBL335918	6.7566	0.175148
ADA	ZINC000000006847	7.52131	0.0301086
ADA	ZINC000000027913	6.34837	0.448367
ADA	ADA_xtal_lig	7.32289	0.0475453
ADA	ZINC000000027613	7.02758	0.0938472
ADA	ZINC000000005722	6.80641	0.156167
ADA	ZINC000000024409	4.81748	15.2238
ADA	ZINC000000034127	6.85746	0.138849
ADA	ZINC000000033460	6.45788	0.348431
ADA	ZINC000000017659	6.47274	0.336714
ADA	ZINC000000100450	6.5119	0.307678
ADA	ZINC000000005598	6.53965	0.288638
ADA	ZINC000000036148	6.25954	0.550129
ADA	ZINC000000016693	6.21712	0.606575
ADA	ZINC000000002261	5.95111	1.11915
ADA	ZINC000000001960	6.50714	0.311071
ADA	ZINC000000015553	6.44708	0.357204
ADA	ZINC000000001531	7.07755	0.0836467
ADA	ZINC000000067265	7.9194	0.0120394
ADA	ZINC000000408948	6.72838	0.186904
ADA	ZINC000000033813	6.68234	0.207807
ADA	ZINC000000017967	6.02571	0.942524
ADA	ZINC000000020368	7.18376	0.0654996
ADA	ZINC000000032121	6.85575	0.139395
ADA	ZINC000000033614	4.88819	12.9363
ADA	ZINC000000002869	7.66773	0.0214916
ADA	ZINC000000040708	5.68368	2.07167
ADA	ZINC000000066354	7.4382	0.0364583
ADA	ZINC000000073586	7.72769	0.01872
ADA	ZINC000000009017	7.50796	0.0310486
ADA	ZINC000000033912	7.85222	0.0140533
ADA	ZINC000000031181	5.08763	8.17274
ADA	ZINC000000069815	7.23937	0.0576276
ADA	ZINC000000036787	6.63071	0.234041
ADA	ZINC000000062594	5.89826	1.26398
ADA	ZINC000000034284	8.18112	0.00658991
ADA	ZINC000000044245	7.08952	0.0813738
ADA	ZINC000000187209	5.35643	4.40123
ADA	ZINC000000023895	7.74327	0.0180603
ADA	ZINC000000035156	5.91085	1.22785
ADA	ZINC000000137854	6.80039	0.158347
ADA	ZINC000000032015	5.89226	1.28156
ADA	CHEMBL123910	6.5461	0.284382
ADA	ZINC000000033679	6.96963	0.107242
ADA	ZINC000000031289	6.29964	0.501603
ADA	ZINC000000000817	5.51813	3.03297
ADA	ZINC000000235991	5.68522	2.06434
ADA	ZINC000000034199	7.4993	0.0316741
ADA	ZINC000000106449	6.16299	0.687082
ADA	ZINC000000037873	5.85458	1.39772
ADA	ZINC000000108883	5.92701	1.18302
ADA	ZINC000000039807	6.3911	0.406346
ADA	ZINC000000027893	6.93831	0.115262
ADA	ZINC000000065614	5.16069	6.90737
ADA	ZINC000000037370	5.38386	4.13181
ADA	ZINC000000030410	5.41525	3.84368
ADA	ZINC000000034469	6.43166	0.370118
ADA	ZINC000000163107	7.28852	0.0514609
ADA	ZINC000000037915	5.64948	2.24139
ADA	ZINC000000034241	6.0504	0.890422
ADA	ZINC000000057462	4.94663	11.3076
ADA	ZINC000000031653	6.07296	0.845363
ADA	ZINC000000108505	6.83716	0.145493
ADA	ZINC000000031690	5.09664	8.00494
ADA	ZINC000000002645	7.44996	0.0354848
ADA	CHEMBL290381	6.29562	0.506267
ADA	ZINC000000031901	5.9456	1.13343
ADA	ZINC000000033586	7.39293	0.0404643
ADA	ZINC000000049137	7.80992	0.0154909
ADA	ZINC000000036346	4.92478	11.8911
ADA	ZINC000000035529	7.75739	0.017483
ADA	ZINC000000032810	8.2622	0.00546764
ADA	ZINC000000021413	6.26186	0.547191
ADA	CHEMBL290770	5.52447	2.98905
ADA	ZINC000000003638	6.84043	0.144402
ADA	ZINC000000000200	6.0978	0.798355
ADA	ZINC000000032710	7.13913	0.0725892
ADA	ZINC000000174443	5.5436	2.8602
ADA	ZINC000000033958	5.43078	3.70866
ADA	ZINC000000054423	5.67931	2.09264
ADA	ZINC000000024972	6.18602	0.651591
ADA	ZINC000000005731	6.75007	0.177799
ADA	ZINC000000009291	7.70992	0.0195021
ADA	ZINC000000079523	7.40799	0.0390852
ADA	ZINC000000029814	7.78435	0.0164305
ADA	ZINC000000004861	8.28532	0.00518423
ADA	ZINC000000220867	5.08028	8.31231
ADA	ZINC000000031636	5.1063	7.82894
ADA	ZINC000000141334	6.68754	0.205334
ADA	ZINC000000054545	6.89677	0.126833
ADA	ZINC000000057501	7.69056	0.020391
ADA	ZINC000000036044	6.43834	0.364465
ADA	ZINC000000001557	6.95611	0.110634
ADA	ZINC000000057422	6.89439	0.12753
ADA	ZINC000000118149	5.40492	3.93621
ADA	ZINC000000034727	4.94713	11.2946
ADA	ZINC000000004287	6.68715	0.20552
ADA	ZINC000000001749	7.09119	0.08106
ADA	CHEMBL93560	7.56124	0.0274637
ADA	ZINC000000030545	6.11703	0.763787
ADA	ZINC000000060397	6.07305	0.845186
ADA	ZINC000000371296	7.08685	0.0818741
ADA	ZINC000000060388	6.69702	0.200898
ADA	ZINC000000000348	5.44847	3.56065
ADA	ZINC000000320416	8.31924	0.0047947
ADA	ZINC000000440446	6.4072	0.39156
ADA	ZINC000000031019	6.26437	0.544036
ADA	ZINC000000121907	6.04439	0.902848
ADA	ZINC000000034141	8.11217	0.00772386
ADA	ZINC000000043623	6.35954	0.436973
ADA	ZINC000000049350	7.65504	0.0221288
ADA	ZINC000000002334	7.47505	0.0334924
ADA	ZINC000000030502	7.09521	0.0803139
ADA	ZINC000000031751	6.63072	0.234035
ADA	ZINC000000001184	6.12357	0.752365
ADA	ZINC000000037476	7.34109	0.0455945
ADA	ZINC000000077376	7.68701	0.0205586
ADA	ZINC000000014233	6.80925	0.155149
ADA	ZINC000000002011	5.30027	5.00875
ADA	ZINC000000047370	5.23258	5.85351
ADA	ZINC000000027725	6.74808	0.178617
ADA	ZINC000000053999	6.96352	0.108763
ADA	ZINC000000054910	7.07593	0.0839587
ADA	ZINC000000056721	7.8545	0.0139798
ADA	ZINC000624686839	8.04953	0.00892215
ADA	ZINC000000032155	6.9036	0.124853
ADA	ZINC000000066873	6.36921	0.427358
ADA	ZINC000000386582	6.26621	0.541741
ADA	ZINC000000030021	4.87149	13.4435
ADA	ZINC000000001818	7.47637	0.0333907
ADA	ZINC000000020399	6.78364	0.164574
ADA	ZINC000000066826	5.86736	1.35718
ADA	ZINC000000036234	5.59517	2.53999
ADA	CHEMBL36986	5.36198	4.34526
ADA	ZINC000000115943	6.16863	0.678215
ADA	ZINC000000027661	7.10044	0.0793531
ADA	ZINC000648133580	7.05231	0.0886523
ADA	ZINC000000035469	6.60345	0.249203
ADA	ZINC000000028954	6.89885	0.126226
ADA	ZINC000000000428	6.08083	0.830182
ADA	ZINC000000074714	7.5117	0.0307823
ADA	ZINC000005620786	6.60094	0.250647
ADA	ZINC000000130997	5.94332	1.13942
ADA	ZINC000022922198	6.58496	0.260038
ADA	ZINC000000032613	5.8491	1.41546
ADA	ZINC000000032357	4.87891	13.2158
ADA	ZINC000000051567	7.35205	0.044458
ADA	ZINC000000031696	7.30038	0.0500747
ADA	ZINC000000030981	8.02236	0.00949827
ADA	ZINC000000034574	5.26396	5.44556
ADA	ZINC000000084971	6.95578	0.110719
ADA	ZINC000000025212	6.14795	0.711303
ADA	ZINC000000084945	6.94719	0.11293
ADA	ZINC000000034420	6.52194	0.300652
ADA	ZINC000000048647	7.68787	0.0205176
ADA	ZINC000000033166	7.51275	0.0307079
ADA	ZINC000000128584	7.79325	0.0160971
ADA	ZINC000000001360	6.65657	0.22051
ADA	ZINC000000009161	5.27715	5.28264
ADA	ZINC000000003986	4.64755	22.5139
ADA	ZINC000000018736	6.43015	0.371411
ADA	ZINC000000008108	5.23628	5.80384
ADA	ZINC000000033572	4.95824	11.0092
ADA	ZINC000000082077	7.71443	0.0193007
ADA	ZINC000000007790	5.41477	3.84794
ADA	ZINC000000063671	6.10559	0.784169
ADA	ZINC000000000521	7.15071	0.0706788
ADA	ZINC000000029819	6.64836	0.224717
ADA	ZINC000000009247	5.46347	3.43978
ADA	ZINC000000022137	6.90857	0.123431
ADA	ZINC000000050252	7.57647	0.0265172
ADA	ZINC000000002910	5.25933	5.50385
ADA	ZINC000000033068	6.66917	0.214203
ADA	ZINC000000006711	5.92992	1.17511
ADA	ZINC000000038722	7.83909	0.0144847
ADA	ZINC000000031771	6.40635	0.392331
ADA	ZINC000000079044	5.56523	2.72127
ADA	ZINC000000067810	6.79839	0.159078
ADA	ZINC000000027369	7.05898	0.0873015
ADA	ZINC000000027657	5.54028	2.88214
ADA	ZINC000000018551	5.70783	1.95959
ADA	ZINC000000004240	6.67848	0.209661
ADA	ZINC000000112771	6.90749	0.123741
ADA	ZINC000000001408	5.62276	2.38362
ADA	ZINC000000104907	5.21178	6.1408
ADA	ZINC000000040100	6.2003	0.630526
ADA	ZINC000000013447	7.10311	0.0788669
ADA	ZINC000000033195	6.39879	0.399215
ADA	ZINC000000054524	7.50461	0.0312888
ADA	ZINC000000040064	6.6634	0.21707
ADA	ZINC000000062534	6.71027	0.194862
ADA	ZINC000000031374	6.6622	0.217669
ADA	ZINC000000018924	7.25941	0.0550283
ADA	ZINC000003869570	5.73171	1.85478
ADA	ZINC000000045275	5.96514	1.08357
ADA	ZINC000000000150	6.40263	0.395702
ADA	ZINC000000183529	5.40996	3.89081
ADA	ZINC000000032937	6.62035	0.239691
ADA	ZINC000000009032	6.53575	0.291237
ADA	ZINC000000001906	5.11865	7.60931
ADA	ZINC000000002016	7.13295	0.0736297
ADA	ZINC000000075329	5.89474	1.27426
ADA	ZINC000000016405	7.08678	0.0818871
ADA	ZINC000000034418	6.90158	0.125435
ADA	ZINC000000012753	7.36477	0.0431752
ADA	ZINC000000038133	7.91641	0.0121225
ADA	ZINC000000091630	7.71595	0.0192333
ADA	ZINC000000014895	6.02654	0.940722
ADA	ZINC000000110228	6.03865	0.914846
ADA	ZINC000000003555	5.68407	2.06982
ADA	ZINC000000294041	5.82294	1.50335
ADA	ZINC000000036434	8.01882	0.00957592
ADA	ZINC000000004009	7.434	0.036813
ADA	ZINC000000037195	6.38872	0.408581
ADA	ZINC000000033070	6.08429	0.823591
ADA	ZINC000000029521	6.1829	0.656298
ADA	ZINC000000071493	7.27015	0.0536849
ADA	ZINC000000000271	5.72843	1.86882
ADA	ZINC000000038351	6.13319	0.735886
ADA	ZINC000000023890	6.69892	0.200023
ADA	ZINC000000066944	7.13323	0.073581
ADA	ZINC000000032826	6.86746	0.135686
ADA	ZINC000000014894	5.91151	1.22599
ADA	ZINC000000000791	5.10329	7.88328
ADA	ZINC000000035686	7.54494	0.0285141
ADA	ZINC000000038564	7.2684	0.0539009
ADA	ZINC000000026775	7.42658	0.0374471
ADA	ZINC000000068214	5.83891	1.44908
ADA	ZINC000319698965	7.21559	0.0608707
ADA	ZINC000000085308	7.6404	0.0228876
ADA	ZINC000000052844	7.39906	0.0398965
ADA	ZINC000000004590	5.88689	1.29749
ADA	ZINC000000049209	7.20627	0.0621912
ADA	ZINC000000131335	6.78113	0.165527
ADA	ZINC000000038189	6.48996	0.323625
ADA	ZINC000000026684	5.69495	2.01858
ADA	ZINC000000022099	7.14803	0.0711169
ADA	ZINC000000068879	7.06467	0.0861638
ADA	ZINC000000035857	5.30587	4.94462
ADA	CHEMBL18496	6.53503	0.291725
ADA	ZINC000000031526	6.59855	0.252028
ADA	ZINC000000038203	7.61851	0.0240705
ADA	ZINC000000033021	6.92508	0.118827
ADA	ZINC000000012618	5.96132	1.09314
ADA	ZINC000000124077	5.21227	6.13386
ADA	ZINC000000006507	5.26443	5.43959
ADA	ZINC000000056381	5.73546	1.83884
ADA	ZINC000000133319	6.86923	0.135134
ADA	ZINC000000036029	5.59487	2.54176
ADA	ZINC000000054478	6.89301	0.127934
ADA	ZINC000000036789	7.16589	0.0682505
ADA	ZINC000624677580	6.86441	0.136642
ADA	ZINC000000009082	5.86034	1.37929
ADA	ZINC000000035298	5.62082	2.39429
ADA	ZINC000000029426	5.16392	6.85622
ADA	ZINC000000049776	6.68439	0.206827
ADA	ZINC000585286921	6.3956	0.402166
ADA	ZINC000000040179	5.33352	4.63955
ADA	ZINC000000072199	6.49168	0.322341
ADA	CHEMBL43226	7.34318	0.0453755
ADA	ZINC000000080027	7.11898	0.0760355
ADA	ZINC000000037474	7.41756	0.0382329
ADA	ZINC000000030416	5.95106	1.11927
ADA	ZINC000000030209	6.82647	0.149116
ADA	ZINC000000027793	6.57159	0.268172
ADA	ZINC000000156000	7.02728	0.093912
ADA	ZINC000000002124	5.35419	4.42397
ADA	ZINC000000127748	5.45409	3.51491
ADA	ZINC000000048329	6.5863	0.259236
ADA	ZINC000000034395	6.67736	0.210205
ADA	ZINC000000310270	6.41573	0.383947
ADA	ZINC000000030867	6.32636	0.471677
ADA	ZINC000000106233	6.77439	0.168115
ADA	ZINC000000021167	5.5135	3.06546
ADA	ZINC000000092195	8.26073	0.00548617
ADA	ZINC000000033499	6.29194	0.51057
ADA	ZINC000000030476	5.93027	1.17417
ADA	ZINC000000030493	7.04304	0.0905658
ADA	ZINC000000030061	5.8383	1.45111
ADA	ZINC000000005232	7.37374	0.0422926
ADA	ZINC000000116217	6.22972	0.589226
ADA	ZINC000000035152	6.36185	0.434663
ADA	ZINC000000029637	6.7429	0.180759
ADA	ZINC000000113699	7.2064	0.0621731
ADA	ZINC000000029537	6.26568	0.542399
ADA	ZINC000000045673	6.92716	0.118259
ADA	ZINC000000006769	7.09406	0.0805272
ADA	ZINC000000000136	6.20905	0.617944
ADA	ZINC000000032058	6.64881	0.224485
ADA	ZINC000000038122	6.73214	0.185292
ADA	ZINC000000004263	5.25432	5.56775
ADA	ZINC000000035086	7.9598	0.0109699
ADA	ZINC000000006328	6.73261	0.185094
ADA	ZINC000000034363	7.8685	0.0135362
ADA	ZINC000000014636	5.79173	1.61536
ADA	ZINC000000025280	6.40594	0.392695
ADA	ZINC000000005936	6.66713	0.215213
ADA	ZINC000000041486	6.48515	0.327229
ADA	ZINC000000037014	7.4465	0.0357688
ADA	ZINC000000039243	5.43084	3.70815
ADA	ZINC000000036121	6.39543	0.402322
ADA	ZINC000000036443	7.87751	0.0132583
ADA	ZINC000000379343	5.06171	8.67535
ADA	ZINC000000012860	6.32435	0.473856
ADA	ZINC000000001575	6.78131	0.165458
ADA	ZINC000000014415	5.76044	1.73605
ADA	ZINC000000031253	7.96581	0.0108191
ADA	ZINC000583933766	6.9356	0.115985
ADA	ZINC000000041496	6.05278	0.885558
ADA	ZINC000000028149	6.25821	0.551808
ADA	ZINC000000012010	7.48594	0.0326636
ADA	ZINC000000052792	7.00387	0.0991133
ADA	ZINC000000133532	7.04637	0.0898731
ADA	ZINC000000040613	6.64577	0.226062
ADA	ZINC000000002008	6.6118	0.244455
ADA	ZINC000000041566	6.7786	0.166495
ADA	ZINC000648133625	7.44136	0.0361941
ADA	ZINC000000002090	7.98534	0.0103434
ADA	ZINC000000038705	7.86579	0.0136211
ADA	ZINC000000528916	7.43783	0.0364899
ADA	ZINC000000035179	7.70846	0.0195676
ADA	ZINC000000036179	7.77509	0.0167844
ADA	ZINC000000003722	6.16362	0.686088
ADA	ZINC000000002256	6.98457	0.103616
ADA	ZINC000000033809	5.95698	1.10413
ADA	ZINC000000064048	5.6959	2.01417
ADA	ZINC000000019959	6.9091	0.123283
ADA	ZINC000000053675	5.75585	1.75449
ADA	ZINC000000028573	7.00778	0.0982244
ADA	ZINC000000004541	6.67876	0.209526
ADA	ZINC000000044936	7.08985	0.081312
ADA	ZINC000000045761	6.12804	0.744665
ADA	ZINC000000003268	7.15237	0.07041
ADA	ZINC000000036614	6.42125	0.379099
ADA	ZINC000000014162	6.42578	0.375164
ADA	ZINC000000000017	5.39319	4.04403
ADA	ZINC000000034184	7.72813	0.0187014
ADA	ZINC000000018247	5.62221	2.38668
ADA	ZINC000668232690	5.47597	3.34216
ADA	ZINC000000133534	6.66626	0.215643
ADA	ZINC000000004187	6.83058	0.147712
ADA	ZINC000000028155	6.21131	0.614731
ADA	ZINC000000035773	6.94815	0.112682
ADA	ZINC000000032140	7.38155	0.0415389
ADA	ZINC000000146512	8.46337	0.00344055
ADA	ZINC000000001288	4.91446	12.1769
ADA	ZINC000000035526	5.78096	1.65594
ADA	ZINC000000024608	6.41781	0.382116
ADA	ZINC000000107971	6.70591	0.196828
ADA	ZINC000000042319	7.2048	0.0624018
ADA	ZINC000000000375	5.04592	8.99662
ADA	ZINC000000118386	7.65603	0.0220787
ADA	ZINC000000079502	6.57936	0.263413
ADA	ZINC000000020316	5.92346	1.19272
ADA	ZINC000000100593	7.26535	0.054281
ADA	ZINC000000086729	6.61611	0.242039
ADA	ZINC000000000416	6.3747	0.421985
ADA	ZINC000000037624	5.96941	1.07296
ADA	ZINC000000000103	5.5458	2.84579
ADA	ZINC000000041187	7.78371	0.0164547
ADA	ZINC000000145995	6.59589	0.253578
ADA	ZINC000000033692	6.47029	0.338618
ADA	ZINC000000041277	7.15799	0.0695044
ADA	ZINC000000025159	6.53498	0.291757
ADA	ZINC000000007282	7.31265	0.0486797
ADA	ZINC000000011599	7.25177	0.0560049
ADA	ZINC000000008088	5.4337	3.68382
ADA	ZINC000000016386	6.83391	0.146586
ADA	ZINC000000040109	7.43438	0.0367806
ADA	ZINC000000107944	7.47512	0.0334877
ADA	ZINC000000011267	7.44811	0.0356364
ADA	ZINC000000001083	6.58809	0.258173
ADA	ZINC000000001203	7.04882	0.0893685
ADA	ZINC000000027547	6.21685	0.606951
ADA	ZINC000000031423	6.70297	0.198167
ADA	ZINC000000066291	7.25117	0.0560828
ADA	ZINC000000160600	6.43001	0.371523
ADA	ZINC000000066698	5.8857	1.30108
ADA	ZINC000000051356	7.08629	0.0819802
ADA	ZINC000000119023	6.29514	0.506827
ADA	ZINC000000062879	7.26325	0.0545446
ADA	ZINC000000001767	5.59379	2.54805
ADA	ZINC000000106900	7.96436	0.0108553
ADA	ZINC000000015120	6.64997	0.223886
ADA	ZINC000000008877	6.27237	0.534103
ADA	ZINC000000029698	5.7296	1.8638
ADA	ZINC000000023802	7.85895	0.0138374
ADA	ZINC000022768324	6.79517	0.160263
ADA	ZINC000000001077	6.46636	0.3417
ADA	ZINC000000009114	7.94982	0.0112249
ADA	ZINC000000341855	6.00669	0.984711
ADA	ZINC000000144021	6.95389	0.1112
ADA	ZINC000000112025	6.47474	0.335167
ADA	ZINC000000033468	6.16191	0.688788
ADA	ZINC000000033788	7.19722	0.0635004
ADA	ZINC000000032611	5.61077	2.45036
ADA	ZINC000000036827	7.02604	0.0941812
ADA	ZINC000000031018	5.85014	1.41208
ADA	ZINC000000024658	7.54337	0.0286176
ADA	CHEMBL290949	5.7047	1.97378
ADA	ZINC000000101812	7.3499	0.0446789
ADA	ZINC000000213479	5.30231	4.9853
ADA	ZINC000000029079	5.96127	1.09327
ADA	ZINC000000036170	6.36099	0.435522
ADA	ZINC000000040359	5.53271	2.93284
ADA	ZINC000000316678	6.71048	0.194768
ADA	ZINC000000031811	6.96687	0.107927
ADA	ZINC000000036808	6.83761	0.145341
ADA	ZINC000005439366	5.20299	6.26621
ADA	ZINC000000030167	5.4527	3.52616
ADA	ZINC000000001091	5.74925	1.78136
ADA	ZINC000000049462	5.46016	3.46606
ADA	ZINC000000019643	7.0875	0.0817524
ADA	ZINC000000053433	5.74667	1.79196
ADA	ZINC000000032123	6.85994	0.138057
ADA	ZINC000000120994	7.14277	0.0719838
ADA	ZINC000000014991	5.67034	2.13631
ADA	ZINC000000080445	6.76643	0.171227
ADA	ZINC000000000265	5.38462	4.12462
ADA	ZINC000000005203	6.92989	0.117519
ADA	ZINC000000004127	7.50997	0.0309052
ADA	ZINC000000029876	6.13835	0.727195
ADA	ZINC000000001810	6.27851	0.526616
ADA	ZINC000000020315	6.67306	0.212294
ADA	ZINC000016052637	7.23843	0.0577525
ADA	ZINC000000000539	6.28841	0.514747
ADA	ZINC000000027950	5.96118	1.0935
ADA	ZINC000000022719	7.50281	0.0314186
ADA	ZINC000000001167	7.02468	0.0944756
ADA	ZINC000000028523	5.39999	3.98118
ADA	ZINC000000043415	6.28559	0.51809
ADA	ZINC000000090396	6.59672	0.253092
ADA	ZINC000000046567	6.78831	0.162815
ADA	ZINC000000004241	6.20173	0.628454
ADA	ZINC000000057124	5.13175	7.38331
ADA	ZINC000000027363	5.10969	7.76799
ADA	ZINC000000039724	5.67258	2.12531
ADA	ZINC000000022419	7.085	0.0822244
ADA	ZINC000000001074	6.78606	0.163658
ADA	ZINC000000256458	7.25418	0.0556957
ADA	ZINC000000139658	7.4771	0.0333352
ADA	ZINC000000002330	6.27007	0.536944
ADA	ZINC000000007490	6.28574	0.517923
ADA	ZINC000000000437	6.00979	0.977704
ADA	ZINC000000092392	4.90992	12.3048
ADA	ZINC000000028637	7.05352	0.0884065
ADA	ZINC000000021730	7.1214	0.0756131
ADA	ZINC000000056788	6.8796	0.131947
ADA	CHEMBL43742	5.66142	2.18061
ADA	ZINC000000037894	6.57145	0.268256
ADA	ZINC000000008649	6.90411	0.124707
ADA	ZINC000000029433	6.45852	0.347921
ADA	ZINC000000127742	5.58126	2.62267
ADA	ZINC000000036477	7.07455	0.0842272
ADA	CHEMBL17351	7.30975	0.0490058
ADA	ZINC000000005282	7.60238	0.0249813
ADA	ZINC000000034293	5.76701	1.70999
ADA	ZINC000000034231	6.17343	0.670769
ADA	ZINC000000030035	7.0361	0.0920234
ADA	ZINC000000086118	6.06393	0.863111
ADA	ZINC000000035549	6.5369	0.290467
ADA	ZINC000000033634	6.088	0.816591
ADA	ZINC000000004103	5.49778	3.17845
ADA	ZINC000000036272	6.54887	0.28257
ADA	ZINC000000057466	5.75972	1.73893
ADA	ZINC000000073397	7.17019	0.067579
ADA	ZINC000000060859	6.52615	0.297748
ADA	ZINC000000025828	6.45678	0.349318
ADA	ZINC000000035757	6.33467	0.462732
ADA	ZINC000000001349	5.5566	2.77589
ADA	ZINC000000030620	5.69966	1.99684
ADA	ZINC000000032017	6.49794	0.317728
ADA	ZINC000000033695	6.23713	0.579253
ADA	ZINC000000035758	6.69208	0.2032
ADA	ZINC000000023472	5.90274	1.25102
ADA	ZINC000000034943	6.69917	0.199907
ADA	ZINC000000032376	5.84339	1.43419
ADA	ZINC000000038693	5.54255	2.86712
ADA	ZINC000000078556	7.45045	0.0354449
ADA	ZINC000000041034	6.75274	0.17671
ADA	ZINC000000039529	5.54738	2.83542
ADA	ZINC000000028234	6.32294	0.475406
ADA	ZINC000000034830	5.63272	2.32958
ADA	ZINC000000005608	6.04642	0.898622
ADA	ZINC000000036311	5.70389	1.97746
ADA	ZINC000000052548	7.38733	0.0409889
ADA	ZINC000000066822	8.36094	0.00435576
ADA	ZINC000000088860	6.66981	0.213889
ADA	ZINC000000033244	7.20771	0.0619859
ADA	ZINC000000048734	7.14734	0.0712299
ADA	ZINC000000032662	7.27528	0.0530539
ADA	ZINC000000037363	7.30208	0.0498791
ADA	ZINC000000029518	7.83695	0.0145563
ADA	ZINC000000052467	6.41621	0.383522
ADA	ZINC000000002152	6.56477	0.272416
ADA	ZINC000000009824	6.83402	0.14655
ADA	ZINC000000031559	6.52872	0.295992
ADA	ZINC000000029107	5.36682	4.29715
ADA	ZINC000000000997	6.87521	0.133286
ADA	ZINC000000041507	7.66073	0.0218409
ADA	ZINC000000082137	5.50159	3.15069
ADA	ZINC000000391255	5.504	3.13328
ADA	ZINC000000051485	6.99899	0.100234
ADA	ZINC000000390141	6.88452	0.130462
ADA	ZINC000000028965	6.27689	0.528576
ADA	ZINC000000067781	4.81049	15.4707
ADA	ZINC000000000446	5.46375	3.43757
ADA	ZINC000000008873	8.29086	0.00511848
ADA	ZINC000000039461	5.93095	1.17233
ADA	ZINC000000135000	6.2872	0.516174
ADA	ZINC000000041829	6.72417	0.188725
ADA	ZINC000000032833	7.13056	0.0740349
ADA	ZINC000000000765	5.85494	1.39656
ADA	ZINC000000079475	6.94542	0.113392
ADA	ZINC000000000681	6.04324	0.90524
ADA	ZINC000000033507	6.34577	0.451051
ADA	ZINC000000037736	4.95386	11.1209
ADA	ZINC000000085534	6.33658	0.460705
ADA	ZINC000000016665	6.29919	0.502118
ADA	ZINC000000036865	7.05099	0.0889227
ADA	ZINC000000040589	5.38842	4.08865
ADA	CHEMBL104714	7.27359	0.0532608
ADA	ZINC000000046530	6.77423	0.168177
ADA	ZINC000000020317	6.57084	0.268634
ADA	ZINC000000062410	6.36509	0.431428
ADA	ZINC000000099039	6.80242	0.157608
ADA	ZINC000000031426	6.6691	0.21424
ADA	ZINC000000049961	7.10537	0.0784567
ADA	ZINC000000073109	6.86393	0.136794
ADA	ZINC000000053000	4.80954	15.5044
ADA	ZINC000000069678	6.07008	0.850989
ADA	ZINC000000088817	6.05382	0.883449
ADA	ZINC000000125503	6.52088	0.301387
ADA	ZINC000000037574	7.03252	0.0927847
ADA	ZINC000000487540	6.08839	0.815858
ADA	ZINC000000033245	5.44078	3.62429
ADA	ZINC000000021664	6.49365	0.320887
ADA	ZINC000000036869	7.08653	0.0819348
ADA	ZINC000000002033	5.97627	1.05616
ADA	ZINC000000028951	6.3053	0.495108
ADA	ZINC000000016044	7.08012	0.0831529
ADA	ZINC000000005606	5.86466	1.36566
ADA	ZINC000000029839	7.74369	0.0180432
ADA	ZINC000000032320	4.85113	14.0887
ADA	ZINC000000240514	5.67601	2.10858
ADA	ZINC000000052207	6.55609	0.277917
ADA	ZINC000000067157	6.92071	0.120029
ADA	ZINC000000037820	6.8592	0.138293
ADA	ZINC000000026938	8.06122	0.00868512
ADA	ZINC000000066274	5.70837	1.95717
ADA	ZINC000000015392	6.38937	0.407975
ADA	ZINC000000023249	7.05811	0.0874757
ADA	ZINC000000053377	4.33714	46.0105
ADA	ZINC000000050215	7.36111	0.0435405
ADA	ZINC000000039212	7.22972	0.0589228
ADA	ZINC000000051843	6.56795	0.270426
ADA	ZINC000000022315	5.8792	1.32069
ADA	ZINC000000037903	6.46996	0.338877
ADA	ZINC000000032699	7.14159	0.0721782
ADA	ZINC000000114820	5.91905	1.2049
ADA	ZINC000000369856	5.91266	1.22274
ADA	ZINC000000006235	4.97802	10.5191
ADA	ZINC000000000603	6.02849	0.936503
ADA	ZINC000008679971	5.40063	3.97533
ADA	ZINC000000020832	6.69903	0.199972
ADA	ZINC000000040033	6.7336	0.184674
ADA	ZINC000000037037	7.12577	0.0748565
ADA	ZINC000000017995	6.8116	0.154311
ADA	ZINC000000037926	7.14533	0.0715594
ADA	CHEMBL418074	6.43815	0.364627
ADA	ZINC000000036853	7.19822	0.0633545
ADA	ZINC000000061365	7.12873	0.0743476
ADA	ZINC000000073280	6.02726	0.939169
ADA	ZINC000000055389	7.53619	0.0290946
ADA	ZINC000000082039	6.45055	0.354362
ADA	ZINC000000043412	6.77006	0.169801
ADA	ZINC000000041896	6.21714	0.606535
ADA	ZINC000000104969	5.36031	4.36202
ADA	ZINC000000114476	5.78342	1.64656
ADA	ZINC000000037008	6.56328	0.273349
ADA	ZINC000003816981	7.5924	0.0255623
ADA	ZINC000000062214	7.54945	0.0282198
ADA	ZINC000000034260	6.59747	0.252659
ADA	ZINC000000073282	5.99589	1.00951
ADA	ZINC000000033760	5.80976	1.54968
ADA	ZINC000000119708	6.80481	0.156743
ADA	ZINC000000031546	5.84992	1.4128
ADA	ZINC000000027763	7.37277	0.0423866
ADA	ZINC000000028533	5.96497	1.084
ADA	ZINC000000030516	6.55114	0.2811
ADA	ZINC000000001766	6.56335	0.273304
ADA	ZINC000000053279	6.78953	0.162355
ADA	ZINC000000105017	7.26099	0.0548289
ADA	ZINC000000050762	7.34069	0.0456361
ADA	ZINC000000007604	5.66459	2.16476
ADA	ZINC000000123001	6.41362	0.385812
ADA	ZINC000000352331	5.85228	1.40513
ADA	ZINC000000033583	5.63944	2.29382
ADA	ZINC000000001482	6.54085	0.287838
ADA	ZINC000000051633	5.56971	2.69335
ADA	ZINC000000017606	6.74259	0.18089
ADA	ZINC000000054155	6.00306	0.992972
ADA	ZINC000000086592	7.47511	0.0334884
ADA	ZINC000000063941	6.15467	0.700381
ADA	ZINC000000033585	7.06424	0.0862511
ADA	ZINC000000004765	7.15496	0.0699906
ADA	ZINC000000028986	7.87346	0.0133825
ADA	ZINC000000085924	6.6898	0.20427
ADA	ZINC000000049227	5.03558	9.21335
ADA	ZINC000000027974	7.1337	0.0735023
ADA	ZINC000000005014	7.86997	0.0134906
ADA	ZINC000000036438	6.17668	0.665757
ADA	ZINC000000028377	5.60429	2.48718
ADA	ZINC000000030280	5.13197	7.37948
ADA	ZINC000004846228	7.7087	0.019557
ADA	ZINC000000035896	7.40838	0.0390497
ADA	ZINC000000025569	6.95837	0.11006
ADA	ZINC000000010465	7.19006	0.0645571
ADA	ZINC000000065100	7.33265	0.0464887
ADA	ZINC000000033786	7.1778	0.066405
ADA	ZINC000001643171	7.30785	0.0492205
ADA	ZINC000000063335	7.81816	0.0151998
ADA	ZINC000624709552	7.55981	0.0275545
ADA	ZINC000000019047	6.06452	0.861955
ADA	ZINC000000078337	6.47935	0.331624
ADA	ZINC000000204309	6.15605	0.698152
ADA	ZINC000000005721	5.42421	3.76518
ADA	ZINC000000116830	5.94043	1.14702
ADA	ZINC000616341419	6.79455	0.160492
ADA	ZINC000000030295	8.22289	0.00598566
ADA	ZINC000000028403	6.35061	0.446055
ADA	ZINC000000032916	6.76541	0.171629
ADA	ZINC000000000660	7.40506	0.0393494
ADA	ZINC000000067195	7.59655	0.0253193
ADA	ZINC000000034273	6.54829	0.282947
ADA	ZINC000000033027	7.05207	0.0887022
ADA	ZINC000000118774	6.66352	0.217011
ADA	ZINC000000033129	7.30012	0.0501051
ADA	ZINC000000036962	6.11581	0.765932
ADA	ZINC000000026474	6.66085	0.218349
ADA	ZINC000000033431	6.19469	0.638718
ADA	ZINC000000038535	5.60581	2.47848
ADA	ZINC000000062780	6.17396	0.669943
ADA	ZINC000000039626	5.08659	8.19235
ADA	ZINC000000093529	6.67997	0.208942
ADA	ZINC000000140909	5.60912	2.45971
ADA	ZINC000000000308	6.74196	0.18115
ADA	ZINC000000000677	7.26843	0.0538981
ADA	ZINC000000118099	5.24852	5.64259
ADA	ZINC000000025880	4.74987	17.7879
ADA	ZINC000000012759	7.01014	0.0976929
ADA	ZINC000000023995	6.33721	0.460032
ADA	ZINC000000051313	6.6022	0.249921
ADA	ZINC000000079754	6.96033	0.109563
ADA	ZINC000000117928	7.00292	0.0993292
ADA	ZINC000000029179	6.98163	0.10432
ADA	ZINC000000107279	7.08083	0.0830174
ADA	ZINC000000035243	5.771	1.69435
ADA	ZINC000000061445	5.49969	3.16453
ADA	ZINC000000033010	7.17736	0.0664721
ADA	ZINC000000039397	6.40867	0.390235
ADA	ZINC000000032457	6.20421	0.624866
ADA	ZINC000000023541	7.92579	0.0118635
ADA	ZINC000000042661	6.87037	0.134782
ADA	ZINC000000022789	7.21362	0.0611479
ADA	ZINC000000017603	6.41567	0.383998
ADA	ZINC000000034104	6.8002	0.158416
ADA	ZINC000000033480	4.74095	18.1572
ADA	ZINC000000064704	6.67648	0.210631
ADA	ZINC000000031763	5.06821	8.54648
ADA	ZINC000000033651	7.12715	0.0746184
ADA	ZINC000000032953	7.17816	0.0663505
ADA	ZINC000000010484	5.90455	1.24582
ADA	ZINC000000115679	5.69636	2.01205
ADA	ZINC000000032280	6.68949	0.204415
ADA	ZINC000000517453	8.14914	0.00709343
ADA	ZINC000000033762	7.52525	0.0298364
ADA	ZINC000000045606	7.25992	0.0549637
ADA	ZINC000000039840	7.66999	0.0213803
ADA	ZINC000000053261	6.56626	0.271481
ADA	ZINC000000048820	7.31841	0.0480383
ADA	ZINC000000009677	6.13971	0.724922
ADA	ZINC000000069186	6.14727	0.71241
ADA	ZINC000000111316	8.3174	0.00481504
ADA	ZINC000000290274	4.68756	20.5324
ADA	ZINC000000031481	6.24716	0.566033
ADA	ZINC000650110996	7.26661	0.0541238
ADA	ZINC000000033355	6.3524	0.444225
ADA	ZINC000000006784	6.58481	0.260129
ADA	ZINC000000040794	7.01814	0.0959083
ADA	ZINC000000031838	7.40817	0.0390689
ADA	ZINC000000029745	7.79457	0.0160484
ADA	ZINC000000007449	5.25346	5.57874
ADA	ZINC000000047031	7.91191	0.0122488
ADA	ZINC000000035161	6.61698	0.241555
ADA	ZINC000000005724	5.49066	3.23102
ADA	ZINC000000033994	6.42124	0.379106
ADA	ZINC000000125014	5.19642	6.36174
ADA	ZINC000000029886	5.71772	1.91551
ADA	ZINC000000134103	5.68541	2.06343
ADA	ZINC000000134173	6.64296	0.227531
ADA	ZINC000000065326	7.29389	0.0508291
ADA	ZINC000000009394	7.82932	0.0148142
ADA	ZINC000000010961	7.62431	0.0237513
ADA	ZINC000000084101	6.93062	0.117322
ADA	ZINC000000020732	6.84065	0.144327
ADA	ZINC000000031384	6.67329	0.212181
ADA	ZINC000000035987	6.08611	0.820149
ADA	ZINC000000003793	6.94201	0.114285
ADA	ZINC000000044375	7.21598	0.0608167
ADA	ZINC000000032907	5.64894	2.24417
ADA	ZINC000000037219	7.38156	0.0415378
ADA	ZINC000000036908	7.78692	0.0163337
ADA	ZINC000000038346	5.94245	1.14169
ADA	ZINC000000052368	6.56735	0.270801
ADA	ZINC000000018056	6.37571	0.421003
ADA	ZINC000004964723	6.59017	0.256939
ADA	ZINC000000038026	5.12364	7.52249
ADA	ZINC000000039653	5.33226	4.65307
ADA	ZINC000000022751	7.41199	0.0387265
ADA	ZINC000000035374	7.44931	0.0355375
ADA	ZINC000000369879	7.03486	0.092286
ADA	ZINC000000028971	7.31844	0.0480349
ADA	ZINC000000014542	6.76854	0.170396
ADA	ZINC000000032149	7.33926	0.0457865
ADA	ZINC000000530533	5.77719	1.67036
ADA	ZINC000000110165	5.93858	1.1519
ADA	ZINC000000000471	5.77922	1.66256
ADA	ZINC000000049046	5.97691	1.05461
ADA	ZINC000000032764	6.40601	0.392639
ADA	ZINC000000019731	6.83116	0.147517
ADA	ZINC000000001718	7.39108	0.0406365
ADA	ZINC000000009194	6.89094	0.128547
ADA	ZINC000000026230	7.17745	0.0664583
ADA	ZINC000624774136	8.27239	0.0053408
ADA	ZINC000000002864	7.7537	0.0176319
ADA	ZINC000000043850	5.26482	5.43479
ADA	ZINC000000004928	5.13795	7.2787
ADA	ZINC000000093439	6.8373	0.145446
ADA	ZINC000000028584	5.28108	5.23501
ADA	ZINC000000115631	7.47433	0.0335482
ADA	ZINC000000008960	6.4566	0.349461
ADA	ZINC000648132985	6.80275	0.157491
ADA	ZINC000000030982	6.68638	0.205881
ADA	ZINC000000038289	7.00228	0.0994773
ADA	ZINC000000063762	5.69759	2.00634
ADA	ZINC000000034232	6.57427	0.26652
ADA	ZINC000000024799	6.93977	0.114876
ADA	ZINC000136535955	6.7919	0.161474
ADA	ZINC000000038537	6.01281	0.970929
ADA	ZINC000000045769	6.422	0.378441
ADA	CHEMBL37246	6.14462	0.716771
ADA	ZINC000000223823	7.14673	0.0713298
ADA	ZINC000000029974	5.4227	3.77833
ADA	ZINC000000088493	6.13137	0.738972
ADA	ZINC000000030219	6.35095	0.445707
ADA	ZINC000000062606	6.37353	0.42313
ADA	ZINC000000029353	6.04304	0.905646
ADA	ZINC000000019523	5.4338	3.68299
ADA	ZINC000000001016	5.51417	3.06078
ADA	ZINC000000002225	6.38913	0.408199
ADA	ZINC000000067393	6.71708	0.19183
ADA	ZINC000000032877	7.12386	0.075186
ADA	ZINC000000036807	7.34922	0.0447484
ADA	ZINC000000064471	7.93421	0.0116357
ADA	ZINC000000517422	7.56696	0.0271043
ADA	ZINC000000036566	6.02458	0.944979
ADA	ZINC000071772721	5.59545	2.53834
ADA	ZINC000000074346	5.61487	2.42734
ADA	ZINC000000017806	8.07106	0.00849064
ADA	ZINC000000030301	7.58474	0.026017
ADA	ZINC000000000479	5.66385	2.16844
ADA	ZINC000000074060	6.56231	0.273961
ADA	ZINC000000026224	7.48746	0.032549
ADA	ZINC000000392494	6.57676	0.264995
ADA	ZINC000000029067	5.68151	2.08204
ADA	ZINC000000050904	6.67162	0.212998
ADA	ZINC000000062617	7.3367	0.0460573
ADA	ZINC000000031904	5.94487	1.13535
ADA	ZINC000000034196	6.74477	0.179984
ADA	ZINC000000057407	4.98287	10.4023
ADA	ZINC000000005349	6.69873	0.200111
ADA	ZINC000000037506	7.66659	0.0215482
ADA	ZINC000000032235	6.96236	0.109053
ADA	ZINC000000623526	6.13513	0.732609
ADA	ZINC000000008262	6.38085	0.416056
ADA	ZINC000000052153	7.24019	0.0575194
ADA	ZINC000000079737	6.27931	0.525641
ADA	ZINC000000034094	6.97953	0.104827
ADA	ZINC000000035134	4.80799	15.5601
ADA	ZINC000000169556	6.26727	0.540423
ADA	ZINC000000040063	5.90389	1.2477
ADA	ZINC000000000803	7.30332	0.0497366
ADA	ZINC000000066714	5.68271	2.07628
ADA	ZINC000000028976	6.82051	0.151179
ADA	ZINC000000394883	6.9579	0.11018
ADA	ZINC000000039079	7.30873	0.0491208
ADA	ZINC000000031689	5.77028	1.69714
ADA	ZINC000000030423	6.44312	0.360483
ADA	CHEMBL328139	7.98138	0.010438
ADA	ZINC000000091693	6.14356	0.718523
ADA	ZINC000000033491	7.44753	0.0356835
ADA	ZINC000000102890	7.80491	0.0156707
ADA	ZINC000000030610	5.35302	4.43585
ADA	ZINC000000010467	6.49542	0.319577
ADA	ZINC000000027707	6.69546	0.201624
ADA	ZINC000000004270	6.5726	0.267544
ADA	ZINC000000134315	7.17988	0.0660882
ADA	ZINC000000002922	5.79093	1.61834
ADA	ZINC000000039728	5.26504	5.43202
ADA	ZINC000000018712	7.08949	0.0813783
ADA	ZINC000000075947	6.25339	0.557967
ADA	ZINC000000033665	6.22982	0.589086
ADA	ZINC000000359844	4.95686	11.0442
ADA	ZINC000000036355	6.14602	0.714469
ADA	ZINC000000021557	6.12008	0.758439
ADA	ZINC000000039382	6.62868	0.235139
ADA	ZINC000000082492	6.52765	0.296723
ADA	ZINC000000029031	6.83124	0.147489
ADA	ZINC000001699852	7.70302	0.0198142
ADA	ZINC000000012959	8.17419	0.0066959
ADA	ZINC000000017137	5.81489	1.53149
ADA	ZINC000000001314	6.45933	0.347268
ADA	ZINC000000018250	6.11044	0.775459
ADA	ZINC000000084574	6.9029	0.125055
ADA	ZINC000000000187	6.51776	0.303554
ADA	CHEMBL359803	8.09899	0.00796169
ADA	ZINC000000004898	7.04252	0.0906725
ADA	ZINC000000041096	7.3912	0.0406258
ADA	ZINC000000086200	6.26714	0.540576
ADA	ZINC000000131351	6.66257	0.217483
ADA	ZINC000000039712	5.45597	3.49971
ADA	ZINC000000029794	6.32152	0.476962
ADA	ZINC000000041764	7.38694	0.0410265
ADA	ZINC000000035250	6.07576	0.839927
ADA	ZINC000000035814	6.02208	0.950419
ADA	ZINC000000111010	7.53795	0.0289768
ADA	ZINC000000018737	4.88299	13.0922
ADA	ZINC000000180693	6.58555	0.259687
ADA	ZINC000000003968	6.22148	0.600504
ADA	ZINC000005624785	6.43978	0.363258
ADA	ZINC000000033658	5.9373	1.15531
ADA	ZINC000000030771	6.81175	0.15426
ADA	ZINC000000000371	4.83281	14.6958
ADA	ZINC000000035509	6.65705	0.220266
ADA	ZINC000000000667	7.19197	0.0642727
ADA	ZINC000000163109	7.22162	0.0600311
ADA	ZINC000000131685	7.30581	0.0494528
ADA	ZINC000000007680	6.6277	0.235665
ADA	ZINC000000093095	6.59176	0.255998
ADA	ZINC000000040000	7.6141	0.0243165
ADA	ZINC000000004548	4.95612	11.0632
ADA	ZINC000000029742	6.15067	0.706849
ADA	ZINC000000021055	5.73762	1.82969
ADA	ZINC000000032312	4.89661	12.6878
ADA	ZINC000000027600	6.28128	0.523265
ADA	ZINC000000037504	7.72382	0.0188875
ADA	ZINC000000033128	5.86728	1.35743
ADA	ZINC000000006923	6.71951	0.19076
ADA	ZINC000000070959	8.32045	0.00478131
ADA	ZINC000000036204	7.99158	0.0101958
ADA	ZINC000000099434	7.55125	0.0281025
ADA	ZINC000000112197	7.51639	0.0304517
ADA	ZINC000000006299	6.92035	0.120129
ADA	ZINC000000024347	6.66809	0.21474
ADA	ZINC000000022499	7.8455	0.0142724
ADA	ZINC000000009280	7.12511	0.0749702
ADA	ZINC000000050070	6.03877	0.914592
ADA	ZINC000000076307	7.03211	0.0928728
ADA	ZINC000000029018	6.97951	0.10483
ADA	ZINC000000034991	4.57065	26.8749
ADA	ZINC000000033406	6.26715	0.540567
ADA	ZINC000000034079	6.18736	0.649584
ADA	ZINC000000034093	6.19474	0.638644
ADA	ZINC000000026780	7.4829	0.032893
ADA	ZINC000000033909	7.6587	0.0219431
ADA	ZINC000000059880	5.27836	5.26797
ADA	ZINC000000038960	5.60751	2.46885
ADA	ZINC000000099853	7.01047	0.0976181
ADA	ZINC000000036711	6.58314	0.261133
ADA	ZINC000000031427	7.42193	0.0378503
ADA	CHEMBL35777	6.43557	0.3668
ADA	ZINC000000039222	6.62275	0.238367
ADA	ZINC000000077373	5.9044	1.24623
ADA	ZINC000000163291	8.2468	0.00566499
ADA	ZINC000000128024	6.16556	0.683028
ADA	ZINC000000068412	7.51693	0.0304135
ADA	ZINC000000025178	5.82652	1.491
ADA	ZINC000000006705	6.02394	0.946367
ADA	ZINC000000000270	6.74128	0.181434
ADA	ZINC000000058919	7.59668	0.0253117
ADA	ZINC000000015683	7.17108	0.06744
ADA	ZINC000000008604	8.02391	0.0094643
ADA	ZINC000000031549	5.84157	1.44023
ADA	ZINC000000122429	4.8442	14.3154
ADA	ZINC000000024109	6.08146	0.82898
ADA	ZINC000000119554	6.21589	0.608287
ADA	ZINC000000145926	7.07754	0.0836483
ADA	ZINC000000099914	6.6733	0.212176
ADA	ZINC000000040945	6.91494	0.121635
ADA	ZINC000000030371	5.02739	9.38884
ADA	ZINC000000033253	6.79427	0.160595
ADA	ZINC000000030664	5.23612	5.80608
ADA	ZINC000000052434	5.61416	2.43132
ADA	ZINC000000000602	4.90263	12.5133
ADA	ZINC000000035349	6.0292	0.934965
ADA	ZINC000000030220	5.15618	6.97949
ADA	ZINC000000001937	5.82384	1.50024
ADA	ZINC000000044552	6.16502	0.683877
ADA	ZINC000000051748	8.07743	0.00836699
ADA	ZINC000000010589	6.1185	0.7612
ADA	ZINC000000045683	6.81094	0.154546
ADA	ZINC000000097418	6.66626	0.215645
ADA	ZINC000000036313	5.51455	3.0581
ADA	ZINC000000052934	6.85277	0.140355
ADA	ZINC000000079432	8.0358	0.00920871
ADA	ZINC000648133045	7.37242	0.0424206
ADA	ZINC000000132989	7.00555	0.0987292
ADA	ZINC000000042784	6.17831	0.663271
ADA	ZINC000000038752	5.58636	2.59202
ADA	ZINC000000060850	5.46034	3.46464
ADA	ZINC000000013088	5.32915	4.68657
ADA	ZINC000000036460	7.49858	0.0317266
ADA	ZINC000000040424	6.13554	0.731911
ADA	ZINC000000142943	6.65716	0.220209
ADA	ZINC000000082046	8.02919	0.00935
ADA	ZINC000000060843	6.80906	0.155219
ADA	ZINC000000066436	7.76925	0.0170118
ADA	ZINC000000040452	6.21172	0.614156
ADA	ZINC000648128007	6.69516	0.201763
ADA	ZINC000000040251	6.32306	0.475273
ADA	ZINC000000029612	7.63069	0.0234052
ADA	ZINC000000051149	7.04556	0.090041
ADA	ZINC000000039075	6.53062	0.294701
ADA	ZINC000000003742	6.35426	0.442328
ADA	ZINC000000285928	5.96004	1.09639
ADA	ZINC000000008476	7.098	0.0797997
ADA	ZINC000000050469	6.43165	0.370126
ADA	ZINC000000041021	6.49269	0.321598
ADA	ZINC000000049987	5.65925	2.19156
ADA	ZINC000000050869	5.48677	3.26011
ADA	ZINC000000165302	6.33183	0.465765
ADA	ZINC000000062314	7.59703	0.0252914
ADA	ZINC000000193564	7.62934	0.023478
ADA	ZINC000000005966	6.34494	0.451913
ADA	ZINC000000042829	7.21463	0.0610058
ADA	ZINC000000011281	6.52359	0.299512
ADA	ZINC000000029035	6.65977	0.218894
ADA	ZINC000000032854	5.99278	1.01677
ADA	ZINC000000128101	5.21737	6.06215
ADA	ZINC000000036113	6.77364	0.168406
ADA	ZINC000000036681	5.10231	7.90115
ADA	ZINC000000038129	5.49829	3.17476
ADA	CHEMBL37053	5.98864	1.02649
ADA	ZINC000000001870	6.407	0.391742
ADA	ZINC000000072611	6.70725	0.196225
ADA	ZINC000000032137	7.48061	0.0330669
ADA	ZINC000000036273	6.82972	0.148007
ADA	ZINC000000118047	5.67752	2.10125
ADA	ZINC000000125910	6.31073	0.488957
ADA	ZINC000000027612	6.5255	0.298192
ADA	ZINC000000120667	7.03168	0.0929648
ADA	ZINC000000003975	5.45494	3.50803
ADA	ZINC000003600042	7.18521	0.0652822
ADA	ZINC000000033960	7.59823	0.0252212
ADA	ZINC000000039354	7.05382	0.0883443
ADA	ZINC000000001746	6.72651	0.18771
ADA	ZINC000000000605	6.42344	0.377188
ADA	ZINC000000080516	7.81747	0.015224
ADA	ZINC000616340361	6.77062	0.169581
ADA	ZINC000000005970	5.28501	5.18785
ADA	ZINC000000040470	5.92677	1.18366
ADA	ZINC000000056733	5.84335	1.43435
ADA	ZINC000000035919	6.09701	0.799809
ADA	ZINC000000035613	5.80767	1.55713
ADA	ZINC000000044284	6.06611	0.858804
ADA	ZINC000000033591	6.89031	0.128732
ADA	ZINC000000007564	6.94401	0.113759
ADA	ZINC000000015754	6.0069	0.984239
ADA	ZINC000000139953	7.17859	0.066284
ADA	ZINC000000022391	5.36135	4.35158
ADA	ZINC000000108125	6.68027	0.208801
ADA	ZINC000000001075	5.02637	9.41082
ADA	ZINC000000076677	5.95986	1.09682
ADA	ZINC000000027292	7.57105	0.0268502
ADA	ZINC000000024632	6.05524	0.880568
ADA	ZINC000000021747	6.01123	0.974483
ADA	ZINC000000041875	6.59868	0.25195
ADA	ZINC000000008769	7.50851	0.0310092
ADA	ZINC000000057770	6.29611	0.505695
ADA	ZINC000000192157	5.70012	1.99471
ADA	ZINC000000000464	6.72346	0.189036
ADA	ZINC000000031656	5.78442	1.64278
ADA	ZINC000000044349	6.29697	0.504697
ADA	ZINC000000051449	5.13872	7.26581
ADA	ZINC000000033678	7.45361	0.035188
ADA	ZINC000000023113	6.75782	0.174653
ADA	ZINC000000025758	6.91047	0.122894
ADA	ZINC000000004119	5.81733	1.52289
ADA	ZINC000000286970	7.91237	0.0122359
ADA	ZINC000000004234	5.53531	2.91532
ADA	ZINC000000006739	6.92902	0.117754
ADA	ZINC000000022418	6.24942	0.563094
ADA	ZINC000000421731	6.8339	0.14659
ADA	ZINC000000103566	6.67564	0.211038
ADA	ZINC000000026967	6.45925	0.347333
ADA	ZINC000000027944	7.27687	0.0528604
ADA	ZINC000000012096	6.07092	0.849332
ADA	ZINC000000071248	6.66377	0.216884
ADA	ZINC000000030274	6.81944	0.15155
ADA	ZINC000000131379	6.52861	0.296067
ADA	ZINC000000111440	6.75278	0.176694
ADA	ZINC000000032363	7.04893	0.0893448
ADA	ZINC000000034603	7.13484	0.0733094
ADA	ZINC000000011622	6.34366	0.453257
ADA	ZINC000000038066	6.59695	0.252956
ADA	ZINC000000006740	7.6324	0.0233132
ADA	ZINC000000008714	6.22414	0.596844
ADA	ZINC000000093977	7.68692	0.0205627
ADA	ZINC000000022763	6.79336	0.160932
ADA	ZINC000000101891	7.64118	0.0228466
ADA	ZINC000000485868	5.63751	2.30402
ADA	ZINC000000038543	5.53025	2.94954
ADA	ZINC000000008393	7.64713	0.0225354
ADA	ZINC000648133341	7.39875	0.0399258
ADA	ZINC000000045895	6.31064	0.489053
ADA	ZINC000000066174	6.86337	0.136971
ADA	ZINC000000012426	7.52181	0.0300737
ADA	ZINC000000048119	6.23809	0.577983
ADA	ZINC000004096036	6.21905	0.603875
ADA	ZINC000000033615	6.36594	0.430585
ADA	ZINC000000037093	6.18931	0.64668
ADA	ZINC000000133632	6.40394	0.394514
ADA	ZINC000000036870	6.60718	0.24707
ADA	ZINC000000105012	6.50932	0.309516
ADA	ZINC000000142784	6.68321	0.207393
ADA	ZINC000000062182	7.34754	0.0449223
ADA	ZINC000000053354	5.89589	1.27091
ADA	ZINC000000029390	7.55728	0.0277155
ADA	ZINC000000030434	5.56051	2.75101
ADA	ZINC000000038700	6.52935	0.29556
ADA	ZINC000000069736	6.12535	0.749291
ADA	ZINC000000063458	6.82272	0.150411
ADA	ZINC000000029687	7.69314	0.0202703
ADA	ZINC000000097599	5.79739	1.59444
ADA	ZINC000000033617	7.83663	0.014567
ADA	CHEMBL125275	7.46306	0.0344306
ADA	ZINC000000212327	5.4947	3.20109
ADA	ZINC000000001255	5.54893	2.82536
ADA	ZINC000000002857	8.56866	0.00269985
ADA	ZINC000000040360	5.48602	3.2657
ADA	ZINC000000102623	7.27407	0.0532024
ADA	ZINC000000064217	8.2069	0.00621014
ADA	ZINC000000011550	7.38038	0.0416505
ADA	ZINC000000029358	6.19038	0.645092
ADA	ZINC000000041717	6.55776	0.276847
ADA	ZINC000000066062	6.63111	0.233826
ADA	ZINC000000022326	7.82652	0.01491
ADA	ZINC000000000850	6.16506	0.683823
ADA	ZINC000000032144	6.647	0.225425
ADA	ZINC000000252398	5.6285	2.35232
ADA	ZINC000000031472	6.71314	0.193579
ADA	ZINC000000054497	5.63872	2.29761
ADA	ZINC000000039133	7.14988	0.0708149
ADA	ZINC000000021500	5.94683	1.13025
ADA	ZINC000000013855	6.97796	0.105205
ADA	ZINC000000093326	7.75376	0.0176296
ADA	ZINC000000083872	6.26226	0.546689
ADA	ZINC000000030208	7.08756	0.0817411
ADA	ZINC000000033487	7.03038	0.0932428
ADA	ZINC000000057418	7.21336	0.0611838
ADA	ZINC000000010039	7.24767	0.0565365
ADA	ZINC000000340925	5.36652	4.30008
ADA	ZINC000000050757	6.09792	0.798135
ADA	ZINC000000007258	8.06897	0.00853157
ADA	ZINC000000000628	6.43957	0.363441
ADA	ZINC000000031957	5.89661	1.26879
ADA	ZINC000000034240	6.02642	0.940989
ADA	ZINC000000001901	5.91005	1.23012
ADA	ZINC000000008582	7.88309	0.0130892
ADA	ZINC000000032659	6.60275	0.249603
ADA	ZINC000000033114	6.96319	0.108846
ADA	ZINC000000036538	7.32389	0.0474365
ADA	ZINC000000001658	6.2728	0.533575
ADA	ZINC000000005081	7.33985	0.0457241
ADA	ZINC000648129680	7.1814	0.0658563
ADA	ZINC000000001208	6.34619	0.450622
ADA	ZINC000408722645	6.71658	0.192054
ADA	ZINC000000001065	5.80615	1.56261
ADA	ZINC000000121979	5.78268	1.64939
ADA	ZINC000000021403	7.11113	0.0774237
ADA	ZINC000000024660	6.69325	0.202652
ADA	ZINC000000000517	7.48971	0.0323808
ADA	ZINC000000002202	6.33046	0.467235
ADA	ZINC000000023311	5.63014	2.3435
ADA	ZINC000000489928	6.52416	0.299116
ADA	ZINC000000038916	6.69069	0.203849
ADA	ZINC000000061052	6.99542	0.10106
ADA	ZINC000000004293	7.34118	0.0455853
ADA	ZINC000000330566	5.49774	3.17877
ADA	ZINC000000053856	6.75609	0.175352
ADA	ZINC000000033807	5.53552	2.91397
ADA	ZINC000000049045	7.297	0.0504658
ADA	ZINC000000075086	7.95458	0.0111024
ADA	ZINC000000027063	5.85841	1.38544
ADA	ZINC000000033018	7.60418	0.0248783
ADA	ZINC000000033976	5.27809	5.27121
ADA	ZINC000000040460	5.92944	1.17641
ADA	ZINC000000129252	5.97875	1.05014
ADA	ZINC000000035656	6.25479	0.556175
ADA	ZINC000000104412	6.36661	0.429923
ADA	ZINC000000128573	7.04822	0.0894918
ADA	ZINC000000115479	7.33699	0.0460267
ADA	ZINC000000018719	6.40555	0.39305
ADA	ZINC000000034509	5.85953	1.38189
ADA	ZINC000000004689	7.36629	0.0430237
ADA	ZINC000000005516	6.48864	0.324609
ADA	ZINC000000006213	6.73246	0.185159
ADA	ZINC000000020026	6.87864	0.132239
ADA	ZINC000000089640	7.5483	0.0282944
ADA	ZINC000000015951	5.35531	4.41257
ADA	ZINC000000076044	7.08789	0.0816789
ADA	ZINC000000000949	5.48995	3.23631
ADA	ZINC000000035023	6.4994	0.316667
ADA	ZINC000000008977	7.04104	0.0909822
ADA	ZINC000000000907	6.67731	0.210229
ADA	ZINC000000035781	5.3244	4.73804
ADA	ZINC000000024222	7.50601	0.0311884
ADA	ZINC000000141692	6.63152	0.233602
ADA	ZINC000000098325	7.37933	0.0417512
ADA	ZINC000000047039	7.35525	0.0441317
ADA	ZINC000000002248	5.35909	4.37429
ADA	ZINC000000286744	6.85507	0.139614
ADA	ZINC000000037049	6.59687	0.253007
ADA	ZINC000000022140	7.45477	0.0350935
ADA	ZINC000000033408	6.52986	0.295219
ADA	ZINC000000054303	5.26498	5.43275
ADA	ZINC000000035183	7.2286	0.0590745
ADA	ZINC000000030542	5.78394	1.64459
ADA	ZINC000000028517	6.59957	0.25144
ADA	ZINC000000029010	6.20741	0.62029
ADA	ZINC000000037414	6.90922	0.123248
ADA	ZINC000000013366	6.51054	0.308647
ADA	ZINC000000032204	8.14365	0.00718378
ADA	ZINC000000030591	5.87899	1.32133
ADA	ZINC000000141881	5.50144	3.15182
ADA	ZINC000000033737	7.3591	0.0437419
ADA	ZINC000000076571	7.28708	0.0516324
ADA	ZINC000000024979	7.11025	0.0775804
ADA	ZINC000000081691	7.31175	0.0487813
ADA	ZINC000000057177	7.76912	0.0170168
ADA	ZINC000000028979	7.08048	0.0830845
ADA	ZINC000000047122	5.36783	4.28721
ADA	ZINC000000036141	6.78794	0.162951
ADA	ZINC000000002966	5.39275	4.04806
ADA	ZINC000000044793	6.60611	0.247678
ADA	ZINC000000103935	6.08954	0.813693
ADA	ZINC000000000735	5.70001	1.9952
ADA	ZINC000000053803	7.56902	0.0269759
ADA	ZINC000000077144	7.05671	0.0877595
ADA	ZINC000000041231	7.27861	0.0526494
ADA	ZINC000000043452	5.18614	6.51413
ADA	ZINC000000041786	7.66517	0.0216188
ADA	ZINC000000035574	6.44674	0.357484
ADA	ZINC000000131828	6.93199	0.116953
ADA	ZINC000000110682	6.52132	0.301076
ADA	ZINC000000113015	5.563	2.73524
ADA	ZINC000000031266	5.17466	6.68873
ADA	ZINC000000047095	6.36179	0.434721
ADA	ZINC000000250377	7.48609	0.0326523
ADA	ZINC000000020237	5.09093	8.111
ADA	ZINC000000033483	5.7535	1.764
ADA	ZINC000000034404	7.9561	0.0110638
ADA	ZINC000000045086	6.88294	0.130937
ADA	ZINC000000029552	5.13748	7.28654
ADA	ZINC000000100466	7.85873	0.0138442
ADA	ZINC000000119697	6.66297	0.217285
ADA	ZINC000000035231	6.20509	0.623599
ADA	ZINC000000041938	7.02597	0.0941955
ADA	ZINC000000035020	7.34952	0.0447176
ADA	ZINC000000002666	6.86724	0.135758
ADA	ZINC000000001448	6.26623	0.541708
ADA	ZINC000000077877	6.73593	0.183683
ADA	ZINC000000034281	7.03785	0.0916529
ADA	ZINC000000129815	7.10024	0.0793888
ADA	ZINC000000028259	4.97433	10.6089
ADA	ZINC000000242132	6.19001	0.645635
ADA	ZINC000000046872	7.19716	0.0635094
ADA	ZINC000000068625	7.27506	0.0530809
ADA	ZINC000000041041	5.59079	2.56575
ADA	ZINC000000034864	7.6263	0.0236427
ADA	ZINC000000028112	7.94391	0.0113786
ADA	ZINC000005045481	6.20694	0.620958
ADA	ZINC000000068659	7.49248	0.0321748
ADA	ZINC000000050315	6.93839	0.115243
ADA	ZINC000000057147	8.02182	0.00950992
ADA	ZINC000005086085	6.05187	0.88743
ADA	ZINC000648140110	8.21798	0.00605367
ADA	ZINC000000021775	7.03825	0.0915686
ADA	ZINC000000026245	6.43344	0.368605
ADA	ZINC000000045607	7.6464	0.0225734
ADA	ZINC000000030250	5.6861	2.06016
ADA	ZINC000000002928	7.00278	0.0993625
ADA	ZINC000000063937	7.48844	0.0324755
ADA	ZINC000000094472	7.3883	0.0408981
ADA	ZINC000000008767	7.60316	0.0249369
ADA	ZINC000000000289	4.83081	14.7634
ADA	ZINC000000030636	6.60157	0.250279
ADA	ZINC000000029680	7.55335	0.027967
ADA	ZINC000000016652	7.59004	0.0257014
ADA	ZINC000000039615	5.26245	5.46454
ADA	ZINC000000036333	6.9299	0.117516
ADA	ZINC000000125232	5.66395	2.16795
ADA	ZINC000000045585	7.69304	0.020275
ADA	ZINC000000066528	5.35895	4.3757
ADA	ZINC000000022108	7.45152	0.0353578
ADA	ZINC000000015441	6.81481	0.153175
ADA	ZINC000000037357	6.46577	0.342159
ADA	ZINC000000079344	6.32032	0.47828
ADA	ZINC000000050999	6.64566	0.226119
ADA	ZINC000000140357	5.69753	2.00666
ADA	CHEMBL306270	6.754	0.176198
ADA	ZINC000000044871	5.24922	5.63347
ADA	ZINC000000123653	6.93454	0.116267
ADA	ZINC000000085737	5.69228	2.03104
ADA	ZINC000000002151	5.68494	2.06565
[truncated: 1,273 more rows]

## Sheet: ADRB2
Receptor	Ligand	Predicted Affinity (-log(Kd/Ki))	Predicted Affinity (uM)
ADRB2	ZINC000000037408	8.35334	0.00443265
ADRB2	ZINC000000000728	8.28844	0.00514704
ADRB2	ZINC000000068193	6.12634	0.747587
ADRB2	ZINC000000270569	7.89003	0.0128815
ADRB2	ZINC000000245523	7.60383	0.0248981
ADRB2	ZINC000000031482	7.18707	0.0650022
ADRB2	ZINC000000152886	7.12444	0.0750858
ADRB2	ZINC000000028373	7.77349	0.0168465
ADRB2	ZINC000000070542	7.02935	0.0934656
ADRB2	ZINC000000216059	7.72655	0.0187692
ADRB2	ZINC000000163656	8.33755	0.0045967
ADRB2	ZINC000000021732	7.71208	0.0194051
ADRB2	ZINC000000043156	7.51822	0.0303239
ADRB2	ZINC000000393936	7.43924	0.0363718
ADRB2	ZINC000000078040	8.11417	0.00768833
ADRB2	ZINC000000550138	7.51877	0.030285
ADRB2	ZINC000000002016	7.37215	0.0424475
ADRB2	ZINC000000621941	8.37897	0.00417863
ADRB2	ZINC000000009156	6.98751	0.102919
ADRB2	ZINC000000191207	7.21699	0.0606747
ADRB2	ZINC000000002128	8.60656	0.00247423
ADRB2	ZINC000000057407	6.21364	0.611453
ADRB2	ZINC000000387330	8.61364	0.00243424
ADRB2	ZINC000000495150	7.82953	0.0148072
ADRB2	ZINC000000037344	7.86186	0.0137447
ADRB2	ZINC000000216911	7.06522	0.086055
ADRB2	ZINC000000203677	8.10732	0.00781058
ADRB2	ZINC000000000038	6.65893	0.219314
ADRB2	ZINC000000103067	7.76504	0.0171776
ADRB2	ZINC000000169985	6.79864	0.158987
ADRB2	ZINC000000301212	6.78094	0.165598
ADRB2	ZINC000000080322	7.33411	0.0463334
ADRB2	ZINC000000026373	8.92451	0.00118985
ADRB2	ZINC000000280142	7.3198	0.0478847
ADRB2	ZINC000000251364	5.47294	3.36559
ADRB2	ZINC000000004120	7.05476	0.0881528
ADRB2	ZINC000000003793	7.93836	0.0115251
ADRB2	ZINC000000007947	8.15818	0.00694733
ADRB2	ZINC000000171758	6.89094	0.128546
ADRB2	ZINC000000487278	8.57784	0.00264339
ADRB2	CHEMBL42895	8.25305	0.00558406
ADRB2	ZINC000000008954	8.28516	0.0051861
ADRB2	ZINC000000538412	8.51343	0.00306598
ADRB2	ZINC000000104585	7.21409	0.061081
ADRB2	ZINC000000042291	7.03008	0.0933087
ADRB2	ZINC000000380606	8.228	0.00591567
ADRB2	ZINC000000212804	7.60226	0.0249887
ADRB2	ZINC000000003826	6.04209	0.907638
ADRB2	ZINC000000592274	7.99547	0.0101048
ADRB2	ZINC000000374801	7.06397	0.0863037
ADRB2	ZINC000000012507	8.31108	0.00488559
ADRB2	ZINC000000192219	7.09622	0.0801274
ADRB2	ZINC000000161946	7.40529	0.0393283
ADRB2	ZINC000000006644	6.82075	0.151094
ADRB2	ZINC000000280208	8.32872	0.00469116
ADRB2	ZINC000000183277	7.55903	0.0276039
ADRB2	ZINC000000059328	6.05356	0.883975
ADRB2	ZINC000000123002	8.40406	0.003944
ADRB2	ZINC000000421013	6.78195	0.165215
ADRB2	ZINC000000009671	7.96367	0.0108726
ADRB2	ZINC000000069503	7.48178	0.0329774
ADRB2	ZINC000000119675	6.16745	0.680058
ADRB2	ZINC000000156299	6.71124	0.194431
ADRB2	ZINC000000156078	7.94494	0.0113518
ADRB2	ZINC000000256610	7.83774	0.0145299
ADRB2	ZINC000000058203	7.09571	0.0802221
ADRB2	ZINC000000027629	7.37761	0.0419167
ADRB2	ZINC000000037587	8.07448	0.00842399
ADRB2	ZINC000000439704	6.67487	0.211414
ADRB2	ZINC000000032115	7.93176	0.0117014
ADRB2	CHEMBL513389	7.95253	0.011155
ADRB2	ZINC000000481630	7.95393	0.0111192
ADRB2	ZINC000000039709	7.11628	0.0765095
ADRB2	ZINC000000380916	7.63763	0.0230342
ADRB2	ZINC000000221944	8.00399	0.00990863
ADRB2	ZINC000000125124	7.8434	0.0143417
ADRB2	ZINC000000321223	7.21375	0.0611297
ADRB2	ZINC000000009714	6.69367	0.202457
ADRB2	ZINC000000178982	7.29839	0.0503052
ADRB2	ZINC000000128023	6.42983	0.371682
ADRB2	ZINC000000039940	6.06844	0.854197
ADRB2	ZINC000000594687	8.45219	0.00353033
ADRB2	ZINC000000218173	8.23277	0.00585095
ADRB2	ZINC000000001792	7.52853	0.0296124
ADRB2	ZINC000000244184	8.4082	0.00390661
ADRB2	ZINC000000153394	7.51056	0.030863
ADRB2	ZINC000000335004	6.5044	0.313039
ADRB2	ZINC000000000465	8.26263	0.00546219
ADRB2	ZINC000000140713	7.69108	0.0203666
ADRB2	ZINC000000213230	6.85316	0.14023
ADRB2	ZINC000000158003	7.95123	0.0111884
ADRB2	ZINC000000030382	7.54684	0.0283896
ADRB2	ZINC000000013497	7.36909	0.0427476
ADRB2	ZINC000000001866	7.75016	0.0177762
ADRB2	ZINC000000254726	6.86419	0.136712
ADRB2	ZINC000000098649	8.79508	0.00160296
ADRB2	ZINC000000154119	7.86893	0.0135229
ADRB2	ZINC000000002252	8.70121	0.00198973
ADRB2	ZINC000000154390	8.37026	0.0042632
ADRB2	ZINC000000273019	8.49902	0.00316941
ADRB2	ZINC000000383076	8.4359	0.00366521
ADRB2	ZINC000000069597	7.89186	0.0128275
ADRB2	ZINC000000404465	5.65577	2.20917
ADRB2	ZINC000000186208	8.0724	0.00846452
ADRB2	ZINC000000029358	7.39708	0.0400797
ADRB2	ZINC000000039854	6.66223	0.217656
ADRB2	ZINC000000073447	8.02816	0.00937216
ADRB2	ZINC000000064438	8.33322	0.00464277
ADRB2	ZINC000000030903	7.76844	0.0170437
ADRB2	ZINC000000092815	8.48978	0.00323754
ADRB2	ZINC000020559522	7.94917	0.0112417
ADRB2	ZINC000000066771	6.52147	0.300971
ADRB2	ZINC000000041935	8.22297	0.00598457
ADRB2	ZINC000000418540	7.25242	0.0559216
ADRB2	ZINC000000153689	8.6352	0.00231635
ADRB2	ZINC000000034155	6.23018	0.588597
ADRB2	ZINC000000044517	7.56042	0.0275159
ADRB2	ZINC000000000313	6.2934	0.508857
ADRB2	ZINC000000002088	6.02616	0.941553
ADRB2	ZINC000000500498	8.39689	0.00400965
ADRB2	ZINC000000004659	6.67304	0.212304
ADRB2	ZINC000000144283	7.11922	0.0759934
ADRB2	ZINC000000063638	7.46147	0.0345566
ADRB2	ZINC000000082238	8.28222	0.00522128
ADRB2	ZINC000000200215	8.31882	0.00479927
ADRB2	ZINC000000132448	6.67443	0.211624
ADRB2	ZINC000000578837	8.20557	0.00622916
ADRB2	ZINC000000043180	8.33736	0.0045988
ADRB2	ZINC000000227855	8.12381	0.00751953
ADRB2	ZINC000000157362	5.98438	1.03661
ADRB2	ZINC000000538483	8.69762	0.00200622
ADRB2	ZINC000000077124	7.72316	0.0189164
ADRB2	ZINC000000207082	7.64577	0.0226064
ADRB2	ZINC000000120144	6.44421	0.359576
ADRB2	ZINC000000387385	8.05668	0.00877639
ADRB2	ZINC000000185700	7.50055	0.0315825
ADRB2	ZINC000000343085	7.58017	0.0262926
ADRB2	ZINC000000032893	7.26009	0.0549432
ADRB2	ZINC000000028364	6.91972	0.120303
ADRB2	ZINC000000291709	7.57825	0.0264088
ADRB2	ZINC000000219953	8.34646	0.0045034
ADRB2	ZINC000000237942	8.08911	0.00814506
ADRB2	ZINC000000027426	6.47615	0.33408
ADRB2	ZINC000000405852	8.12262	0.0075402
ADRB2	ZINC000000049071	7.45998	0.0346753
ADRB2	ZINC000019478903	6.36427	0.432244
ADRB2	ZINC000000152621	8.26029	0.0054918
ADRB2	ZINC000000039247	7.26894	0.0538348
ADRB2	ZINC000000000961	8.21895	0.00604024
ADRB2	ZINC000000033460	8.36829	0.00428261
ADRB2	ZINC000000160074	7.32425	0.0473965
ADRB2	ZINC000000187994	6.0746	0.842174
ADRB2	ZINC000000122169	6.96293	0.108911
ADRB2	ZINC000000155206	6.6593	0.219127
ADRB2	ZINC000000158714	7.51219	0.0307478
ADRB2	ZINC000000074815	6.78922	0.162471
ADRB2	ZINC000000159611	6.96297	0.1089
ADRB2	ZINC000000098442	6.41239	0.386911
ADRB2	ZINC000000165373	7.45203	0.0353159
ADRB2	ZINC000000391857	8.31064	0.00489054
ADRB2	ZINC000000040970	7.29465	0.0507396
ADRB2	ZINC000000109567	8.2143	0.00610518
ADRB2	ZINC000000093918	8.48118	0.00330233
ADRB2	ZINC000000195221	7.81945	0.0151549
ADRB2	ZINC000000079792	6.85962	0.13816
ADRB2	ZINC000000000674	7.19618	0.0636537
ADRB2	ZINC000000042939	6.69019	0.204085
ADRB2	ZINC000000001466	7.24814	0.0564751
ADRB2	ZINC000000033301	7.25452	0.0556518
ADRB2	ZINC000000069744	8.41767	0.00382235
ADRB2	ZINC000000195334	8.09312	0.00807005
ADRB2	ZINC000000499170	8.39953	0.00398542
ADRB2	ZINC000000071140	7.58877	0.0257766
ADRB2	ZINC000000300064	7.69244	0.0203031
ADRB2	ZINC000000259006	6.49875	0.317142
ADRB2	ZINC000000033998	6.81947	0.151541
ADRB2	ZINC000000070645	6.97123	0.106849
ADRB2	ZINC000000027991	7.89107	0.0128508
ADRB2	ZINC000000468071	7.95307	0.0111412
ADRB2	ZINC000000040834	6.77032	0.169698
ADRB2	ZINC000000156772	7.2265	0.0593612
ADRB2	ZINC000000161651	7.78143	0.0165413
ADRB2	ZINC000000217849	7.93654	0.0115733
ADRB2	ZINC000000005108	8.56851	0.00270076
ADRB2	ZINC000000198610	8.15207	0.00704579
ADRB2	ZINC000000521510	7.91834	0.0120687
ADRB2	ZINC000000000357	6.83352	0.146717
ADRB2	ZINC000000113967	7.78641	0.0163529
ADRB2	ZINC000000150257	7.9819	0.0104255
ADRB2	ZINC000000244225	8.24572	0.0056791
ADRB2	ZINC000000402956	5.51632	3.04567
ADRB2	ZINC000000259445	7.26947	0.0537685
ADRB2	ZINC000000037701	8.00108	0.00997513
ADRB2	ZINC000000031725	7.86357	0.0136909
ADRB2	ZINC000000444791	6.66208	0.217731
ADRB2	ZINC000000128278	7.24451	0.0569489
ADRB2	ZINC000000108644	8.16562	0.00682935
ADRB2	ZINC000000208145	8.35682	0.0043972
ADRB2	ZINC000000003723	7.74424	0.0180204
ADRB2	ZINC000000001990	7.30467	0.0495825
ADRB2	ZINC000000022901	8.04807	0.00895213
ADRB2	ZINC000000161635	7.41971	0.0380443
ADRB2	ZINC000000031165	6.98301	0.103989
ADRB2	ZINC000000275257	7.94703	0.0112973
ADRB2	ZINC000000532384	8.61684	0.00241635
ADRB2	ZINC000000422369	6.95313	0.111397
ADRB2	ZINC000000021695	7.31922	0.047949
ADRB2	ZINC000000028311	7.99549	0.0101043
ADRB2	ZINC000000001693	6.48166	0.329865
ADRB2	ZINC000000036609	7.88481	0.0130374
ADRB2	ZINC000000234520	8.09499	0.00803536
ADRB2	ZINC000000083872	6.65465	0.221488
ADRB2	ZINC000000266017	6.46984	0.33897
ADRB2	ZINC000000153443	8.26057	0.00548816
ADRB2	ZINC000000362695	7.1451	0.0715983
ADRB2	ZINC000000066276	6.93493	0.116164
ADRB2	ZINC000000001161	7.42608	0.0374905
ADRB2	ZINC000000192637	8.00881	0.00979921
ADRB2	ZINC000000033452	7.69643	0.0201173
ADRB2	ZINC000000048186	7.42981	0.0371695
ADRB2	ZINC000000227114	6.10845	0.779029
ADRB2	ZINC000000525465	6.82673	0.14903
ADRB2	ZINC000000085349	8.10107	0.00792381
ADRB2	ZINC000000374911	7.57299	0.0267308
ADRB2	ZINC000000035258	7.9544	0.0111071
ADRB2	ZINC000000139303	8.42816	0.00373115
ADRB2	ZINC000000033546	6.98634	0.103195
ADRB2	ZINC000000337819	6.63875	0.229747
ADRB2	ZINC000000000505	7.30178	0.0499138
ADRB2	ZINC000000004076	8.74026	0.00181863
ADRB2	ZINC000000185112	6.79564	0.160089
ADRB2	ZINC000000060072	8.15661	0.00697256
ADRB2	ZINC000000332630	7.10379	0.0787425
ADRB2	ZINC000000170280	7.19964	0.0631475
ADRB2	ZINC000000038956	7.98246	0.010412
ADRB2	ZINC000000201480	6.14428	0.717325
ADRB2	ZINC000000202023	7.66755	0.0215008
ADRB2	ZINC000000051418	7.2592	0.0550553
ADRB2	ZINC000000181425	8.34462	0.00452256
ADRB2	ZINC000000196628	7.15225	0.0704283
ADRB2	ZINC000000136497	7.60072	0.0250773
ADRB2	ZINC000000162839	7.62588	0.0236659
ADRB2	ZINC000000417677	8.20884	0.00618247
ADRB2	ZINC000000094217	7.70895	0.0195458
ADRB2	ZINC000000032143	7.36131	0.0435204
ADRB2	ZINC000000102969	7.58269	0.0261405
ADRB2	ZINC000000343388	7.99978	0.010005
ADRB2	ZINC000000377122	7.41844	0.0381553
ADRB2	ZINC000000029179	7.95216	0.0111645
ADRB2	ZINC000000251665	7.05354	0.0884013
ADRB2	ZINC000000048843	7.51754	0.0303714
ADRB2	ZINC000000008074	8.23613	0.00580594
ADRB2	ZINC000013732685	6.7374	0.183063
ADRB2	ZINC000000114704	7.83645	0.014573
ADRB2	ZINC000000015216	7.00069	0.0998417
ADRB2	ZINC000000140544	7.71699	0.0191869
ADRB2	ZINC000000057490	8.17852	0.00662949
ADRB2	CHEMBL462313	7.94013	0.0114781
ADRB2	ZINC000000484256	8.00935	0.00978709
ADRB2	ZINC000000042134	7.67338	0.0212138
ADRB2	ZINC000000070485	7.8313	0.0147469
ADRB2	ZINC000000401746	7.179	0.0662218
ADRB2	ZINC000000089416	6.65186	0.222914
ADRB2	ZINC000000055285	8.6357	0.00231364
ADRB2	ZINC000000178979	8.44928	0.00355403
ADRB2	ZINC000000159244	8.22885	0.00590405
ADRB2	ZINC000000006157	8.11225	0.00772235
ADRB2	ZINC000000183464	8.21578	0.00608444
ADRB2	ZINC000000032603	7.98534	0.0103433
ADRB2	ZINC000000182052	6.94613	0.113206
ADRB2	ZINC000000216108	7.14128	0.072231
ADRB2	ZINC000000329251	8.04503	0.00901516
ADRB2	ZINC000000134518	7.11413	0.0768899
ADRB2	ZINC000000302444	6.56694	0.271054
ADRB2	ZINC000000158717	7.30378	0.0496843
ADRB2	ZINC000000401672	6.56668	0.271221
ADRB2	ZINC000000051421	8.06873	0.00853622
ADRB2	ZINC000000030434	6.85666	0.139104
ADRB2	ZINC000000000076	7.00625	0.0985722
ADRB2	ZINC000000292445	7.55341	0.0279636
ADRB2	ZINC000000049640	6.01986	0.95529
ADRB2	ZINC000000126549	7.96704	0.0107886
ADRB2	ZINC000000151772	8.72583	0.00188006
ADRB2	ZINC000000237786	7.37045	0.0426136
ADRB2	ZINC000000398047	9.35144	0.000445204
ADRB2	ZINC000000147106	7.30963	0.0490196
ADRB2	ZINC000000339595	8.12356	0.0075238
ADRB2	ZINC000000083201	7.34759	0.0449164
ADRB2	ZINC000000036120	6.94043	0.114702
ADRB2	ZINC000000283835	7.72859	0.0186814
ADRB2	ZINC000000435062	8.61709	0.00241498
ADRB2	ZINC000000033849	8.37422	0.0042245
ADRB2	ZINC000000010230	7.01923	0.0956683
ADRB2	ZINC000000000457	5.16912	6.77456
ADRB2	ZINC000000410845	8.42767	0.00373534
ADRB2	ZINC000000088626	7.49343	0.0321049
ADRB2	ZINC000000207088	7.46065	0.0346219
ADRB2	ZINC000000088569	7.2839	0.0520115
ADRB2	ZINC000000459767	7.64461	0.0226668
ADRB2	ZINC000000267932	8.12193	0.00755218
ADRB2	ZINC000000374888	8.54515	0.00285003
ADRB2	ZINC000000110724	7.92138	0.0119845
ADRB2	ZINC000000153955	5.86801	1.35517
ADRB2	ZINC000000036562	8.00878	0.00979994
ADRB2	ZINC000000041381	7.91493	0.0121637
ADRB2	ZINC000000051420	7.78686	0.0163357
ADRB2	ZINC000000023188	8.54014	0.00288308
ADRB2	ZINC000000201551	6.74408	0.180267
ADRB2	ZINC000000622157	8.06583	0.00859355
ADRB2	ZINC000000364621	7.90539	0.012434
ADRB2	ZINC000000359840	6.80032	0.158372
ADRB2	ZINC000000343975	8.74416	0.00180236
ADRB2	ZINC000000191582	6.82485	0.149676
ADRB2	ZINC000000439835	6.86646	0.136002
ADRB2	ZINC000000114978	7.06417	0.0862638
ADRB2	ZINC000000010465	7.32801	0.0469879
ADRB2	ZINC000000271507	7.76789	0.0170651
ADRB2	ZINC000000019654	8.37489	0.00421804
ADRB2	ZINC000000094351	8.23423	0.00583142
ADRB2	ZINC000000317506	7.16999	0.0676103
ADRB2	ZINC000000186275	8.44926	0.00355422
ADRB2	ZINC000000045744	7.32824	0.0469638
ADRB2	ZINC000000277480	8.21648	0.0060747
ADRB2	ZINC000000031562	8.2414	0.00573589
ADRB2	ZINC000000144130	8.61812	0.00240922
ADRB2	ZINC000000339123	7.61734	0.0241359
ADRB2	ZINC000000042942	7.15603	0.0698191
ADRB2	ZINC000000130055	7.55431	0.0279055
ADRB2	ZINC000000316122	7.44863	0.0355938
ADRB2	ZINC000000156374	7.38313	0.0413876
ADRB2	ZINC000000405483	7.39649	0.040134
ADRB2	ZINC000000174948	8.12996	0.00741378
ADRB2	ZINC000000052776	6.59882	0.251873
ADRB2	ZINC000000008496	8.66831	0.00214631
ADRB2	ZINC000000039523	6.39872	0.399278
ADRB2	ZINC000000057339	8.09545	0.0080269
ADRB2	ZINC000000383118	7.95099	0.0111947
ADRB2	ZINC000000034379	7.93088	0.0117252
ADRB2	ZINC000037826884	6.34087	0.456176
ADRB2	ZINC000000394425	6.47381	0.335881
ADRB2	ZINC000000030032	8.42078	0.00379503
ADRB2	ZINC000000482688	8.02994	0.0093339
ADRB2	ZINC000000067619	7.39768	0.040024
ADRB2	ZINC000000440571	7.10246	0.0789838
ADRB2	ZINC000000153926	6.21918	0.603697
ADRB2	ZINC000000001564	7.78947	0.016238
ADRB2	ZINC000000223711	8.1365	0.00730305
ADRB2	ZINC000000239238	7.49775	0.0317868
ADRB2	ZINC000000366339	8.38162	0.00415321
ADRB2	ZINC000000089397	7.34977	0.0446921
ADRB2	ZINC000000051744	7.78636	0.0163547
ADRB2	ZINC000000060380	8.3838	0.00413235
ADRB2	ZINC000000210753	7.211	0.0615177
ADRB2	ZINC000000058459	8.28758	0.00515723
ADRB2	ZINC000000056629	7.1095	0.077714
ADRB2	ZINC000000221550	7.72812	0.0187015
ADRB2	ZINC000000174443	8.11823	0.00761669
ADRB2	ZINC000000456317	8.51552	0.0030513
ADRB2	ZINC000000083917	7.06674	0.0857559
ADRB2	ZINC000000176488	7.6702	0.0213696
ADRB2	ZINC000000168386	7.56448	0.0272599
ADRB2	ZINC000000192680	8.56919	0.00269655
ADRB2	ZINC000000342347	8.20493	0.00623836
ADRB2	ZINC000000488961	8.26789	0.00539641
ADRB2	ZINC000000056364	8.11038	0.00775559
ADRB2	ZINC000000012059	8.20116	0.00629269
ADRB2	ZINC000000279568	8.72504	0.00188349
ADRB2	ZINC000000049114	7.71781	0.0191511
ADRB2	ZINC000000172180	8.40385	0.00394595
ADRB2	ZINC000000137824	8.66004	0.00218754
ADRB2	ZINC000000002603	7.82536	0.01495
ADRB2	ZINC000000029099	8.47346	0.00336158
ADRB2	ZINC000000030297	8.10681	0.00781977
ADRB2	ZINC000000446922	7.63522	0.0231621
ADRB2	ZINC000000526606	8.09998	0.00794369
ADRB2	CHEMBL236514	8.69706	0.00200883
ADRB2	ZINC000000052243	7.85869	0.0138455
ADRB2	ZINC000000081957	8.36118	0.00435333
ADRB2	ZINC000000110953	7.29645	0.0505297
ADRB2	ZINC000000028947	7.4421	0.0361329
ADRB2	ZINC000000027746	7.90959	0.0123142
ADRB2	ZINC000000420261	8.10941	0.00777311
ADRB2	ZINC000000050131	7.79488	0.016037
ADRB2	ZINC000000064936	8.00878	0.00979992
ADRB2	ZINC000000003765	7.93121	0.0117164
ADRB2	ZINC000000347523	6.22228	0.5994
ADRB2	ZINC000000568534	8.03251	0.00927877
ADRB2	ZINC000000000392	7.68082	0.0208537
ADRB2	ZINC000000484599	6.35511	0.44146
ADRB2	ZINC000000091663	7.21921	0.060366
ADRB2	ZINC000000111513	7.74135	0.0181407
ADRB2	ZINC000000201209	7.90194	0.012533
ADRB2	ZINC000000408972	7.86687	0.0135871
ADRB2	ZINC000000053115	7.91451	0.0121756
ADRB2	ZINC000000249839	7.40087	0.0397309
ADRB2	ZINC000000000556	6.52824	0.296317
ADRB2	ZINC000000000487	6.5707	0.268722
ADRB2	ZINC000000186665	7.96837	0.0107554
ADRB2	ZINC000000096829	7.46389	0.0343649
ADRB2	ZINC000000031852	7.63206	0.0233314
ADRB2	ZINC000000004090	8.21242	0.00613163
ADRB2	ZINC000000018357	7.7859	0.016372
ADRB2	ZINC000000543361	8.50872	0.00309941
ADRB2	ZINC000000487088	7.65808	0.0219743
ADRB2	ZINC000000240923	8.11618	0.00765275
ADRB2	ZINC000000385643	9.07026	0.000850625
ADRB2	ZINC000000189009	7.71381	0.0193279
ADRB2	ZINC000000440768	7.48463	0.0327623
ADRB2	ZINC000000171631	8.66448	0.00216529
ADRB2	ZINC000000075591	8.04115	0.009096
ADRB2	ZINC000000009161	6.7189	0.191028
ADRB2	ZINC000000128537	7.23642	0.0580197
ADRB2	ZINC000000147249	7.2847	0.0519161
ADRB2	ZINC000000340932	7.29174	0.0510807
ADRB2	ZINC000000010761	7.53892	0.0289121
ADRB2	ZINC000000091494	7.78585	0.0163739
ADRB2	ZINC000000174346	7.45131	0.0353746
ADRB2	ZINC000000063458	7.33645	0.0460838
ADRB2	ZINC000000212686	6.9437	0.11384
ADRB2	ZINC000000183460	8.69458	0.00202033
ADRB2	ZINC000000029592	8.21928	0.00603561
ADRB2	ZINC000000269202	8.13758	0.00728484
ADRB2	ZINC000000213479	7.00864	0.0980314
ADRB2	ZINC000000407012	4.65803	21.9771
ADRB2	ZINC000000073566	6.91683	0.121107
ADRB2	ZINC000000240649	6.72306	0.189208
ADRB2	ZINC000000178999	7.90941	0.0123193
ADRB2	ZINC000000639860	8.33084	0.0046683
ADRB2	ZINC000000000883	8.39033	0.00407073
ADRB2	ZINC000000000200	6.96918	0.107355
ADRB2	ZINC000000005452	8.52802	0.00296471
ADRB2	ZINC000000126782	7.18617	0.0651372
ADRB2	ZINC000000350258	7.92614	0.0118538
ADRB2	ZINC000000052926	6.46269	0.344592
ADRB2	ZINC000000098738	7.86977	0.0134967
ADRB2	ZINC000000612423	8.12388	0.00751835
ADRB2	ZINC000000243014	8.07266	0.0084595
ADRB2	ZINC000000269317	6.97013	0.10712
ADRB2	ZINC000000004438	9.10744	0.00078084
ADRB2	ZINC000000053414	6.3313	0.466339
ADRB2	ZINC000000139184	7.55341	0.0279632
ADRB2	ZINC000000031331	7.71333	0.0193496
ADRB2	ZINC000000276969	8.06954	0.00852035
ADRB2	ZINC000000123244	6.96141	0.109292
ADRB2	ZINC000000209445	8.85836	0.0013856
ADRB2	ZINC000000017086	8.23158	0.00586703
ADRB2	ZINC000000053807	8.85207	0.00140582
ADRB2	ZINC000000053000	6.52137	0.301044
ADRB2	ZINC000000282514	7.26081	0.0548517
ADRB2	ZINC000000603138	8.84009	0.00144513
ADRB2	ZINC000000297621	7.09706	0.0799718
ADRB2	ZINC000000056681	5.87366	1.33763
ADRB2	ZINC000000124317	7.1555	0.0699044
ADRB2	ZINC000000118195	8.55058	0.00281462
ADRB2	ZINC000000057184	7.65103	0.0223342
ADRB2	ZINC000000000604	7.63939	0.0229409
ADRB2	ZINC000000107333	8.08354	0.00825014
ADRB2	ZINC000000088068	7.98642	0.0103176
ADRB2	ZINC000000036895	8.23543	0.00581521
ADRB2	ZINC000000033183	7.40275	0.0395593
ADRB2	ZINC000000540748	8.22972	0.00589222
ADRB2	ZINC000000401239	6.82556	0.149432
ADRB2	ZINC000000156000	8.47091	0.00338138
ADRB2	ZINC000000037094	7.74972	0.0177941
ADRB2	ZINC000000001884	8.09962	0.0079502
ADRB2	ZINC000000376441	5.61545	2.42408
ADRB2	ZINC000000435697	7.78052	0.016576
ADRB2	ZINC000000609415	8.06633	0.00858355
ADRB2	ZINC000000041963	8.56038	0.00275182
ADRB2	ZINC000000280041	8.7312	0.00185696
ADRB2	ZINC000000237148	7.02991	0.0933456
ADRB2	ZINC000000170627	7.97784	0.0105236
ADRB2	ZINC000000008107	7.7216	0.0189843
ADRB2	ZINC000000038580	8.25103	0.00561007
ADRB2	ZINC000000623216	8.17	0.0067609
ADRB2	ZINC000000154415	5.55631	2.77772
ADRB2	ZINC000000126802	8.41626	0.00383475
ADRB2	ZINC000000389055	7.56356	0.0273173
ADRB2	ZINC000000080363	7.68178	0.0208075
ADRB2	ZINC000000061722	7.91374	0.0121971
ADRB2	ZINC000000309678	7.52148	0.030097
ADRB2	ZINC000000036218	6.97926	0.104892
ADRB2	ZINC000000066637	8.40557	0.00393031
ADRB2	ZINC000000018495	8.10696	0.00781698
ADRB2	ZINC000000031202	7.59262	0.0255496
ADRB2	ZINC000037631388	7.22646	0.0593668
ADRB2	ZINC000000203665	7.59547	0.0253825
ADRB2	ZINC000000261485	8.3507	0.00445964
ADRB2	ZINC000000024032	7.47977	0.0331303
ADRB2	ZINC000000588156	7.84508	0.0142863
ADRB2	ZINC000000196849	8.2534	0.00557958
ADRB2	ZINC000000027591	6.94003	0.114808
ADRB2	ZINC000000360000	8.523	0.00299913
ADRB2	ZINC000000084375	6.52769	0.296693
ADRB2	ZINC000000197248	8.17934	0.00661693
ADRB2	ZINC000000169809	7.19823	0.0633533
ADRB2	ZINC000000171571	7.8797	0.0131916
ADRB2	ZINC000000296444	6.43829	0.364506
ADRB2	ZINC000000198373	7.53625	0.0290902
ADRB2	ZINC000000030208	7.08748	0.0817569
ADRB2	ZINC000000265910	6.28679	0.516669
ADRB2	ZINC000000313334	7.93387	0.0116447
ADRB2	ZINC000000190266	7.72913	0.0186582
ADRB2	ZINC000000139845	7.00821	0.0981281
ADRB2	ZINC000000111472	6.37675	0.420004
ADRB2	ZINC000000154918	8.74156	0.00181317
ADRB2	ZINC000000105832	7.18603	0.0651579
ADRB2	ZINC000000034862	7.03808	0.0916043
ADRB2	ZINC000000000754	8.05793	0.00875132
ADRB2	ZINC000000142398	6.80811	0.155556
ADRB2	ZINC000000002941	7.20457	0.0624346
ADRB2	ZINC000000389606	6.3554	0.441159
ADRB2	ZINC000000477435	7.88918	0.0129068
ADRB2	ZINC000000159027	6.13982	0.72473
ADRB2	ZINC000000030371	6.76251	0.172778
ADRB2	ZINC000000005099	6.67657	0.210584
ADRB2	ZINC000000026050	7.26842	0.0538988
ADRB2	ZINC000000346289	7.43016	0.0371399
ADRB2	ZINC000000145162	8.30016	0.00500998
ADRB2	ZINC000000000393	6.74056	0.181735
ADRB2	ZINC000000236058	6.4856	0.32689
ADRB2	ZINC000000216558	8.44488	0.00359023
ADRB2	ZINC000000089189	8.34727	0.00449504
ADRB2	ZINC000000005598	8.17484	0.00668589
ADRB2	ZINC000000363646	7.73764	0.0182964
ADRB2	ZINC000000010546	8.37343	0.00423227
ADRB2	ZINC000000053153	7.19156	0.0643343
ADRB2	ZINC000000278813	8.05436	0.00882341
ADRB2	ZINC000000109525	8.28631	0.00517233
ADRB2	ZINC000000037044	7.54595	0.0284477
ADRB2	ZINC000000403116	6.02851	0.93647
ADRB2	ZINC000000368079	7.6678	0.0214882
ADRB2	ZINC000000057352	6.67561	0.211051
ADRB2	ZINC000000172215	7.4699	0.0338924
ADRB2	ZINC000000062264	6.9793	0.104882
ADRB2	ZINC000000008800	7.70177	0.0198716
ADRB2	ZINC000000623553	7.5751	0.0266011
ADRB2	ZINC000000011266	7.82883	0.014831
ADRB2	ZINC000000106432	6.38833	0.408954
ADRB2	ZINC000000049561	8.6603	0.00218626
ADRB2	ZINC000000056296	8.29348	0.0050877
ADRB2	ZINC000000031836	5.25338	5.57976
ADRB2	ZINC000000029527	8.06347	0.00864028
ADRB2	ZINC000000066085	8.03023	0.0093277
ADRB2	ZINC000000041266	8.28975	0.00513159
ADRB2	ZINC000000191120	8.70424	0.00197586
ADRB2	ZINC000000130428	7.96955	0.0107264
ADRB2	ZINC000000114347	8.11591	0.0076575
ADRB2	ZINC000000012618	7.20138	0.062895
ADRB2	ZINC000000092002	7.70457	0.0197436
ADRB2	ZINC000000090157	8.5611	0.00274726
ADRB2	ZINC000000073350	7.36304	0.0433472
ADRB2	ZINC000000055271	7.99182	0.0101901
ADRB2	ZINC000000300552	8.39854	0.00399445
ADRB2	ZINC000000185903	6.52796	0.296512
ADRB2	ZINC000000009712	6.34291	0.454034
ADRB2	ZINC000000184878	6.54079	0.287881
ADRB2	ZINC000000353118	8.19743	0.00634703
ADRB2	ZINC000000011544	7.82812	0.0148554
ADRB2	CHEMBL1094785	8.10463	0.00785912
ADRB2	ZINC000000001848	8.57684	0.00264947
ADRB2	ZINC000000052742	8.42904	0.0037236
ADRB2	ZINC000000211604	8.09195	0.0080919
ADRB2	ZINC000000093085	6.88136	0.131415
ADRB2	ZINC000000241738	7.56998	0.0269166
ADRB2	ZINC000000030410	6.93041	0.11738
ADRB2	ZINC000000341598	6.05325	0.884612
ADRB2	ZINC000000538312	8.75163	0.00177161
ADRB2	ZINC000000032144	7.38135	0.041558
ADRB2	ZINC000000203094	7.54987	0.0281922
ADRB2	ZINC000000309293	7.43347	0.0368578
ADRB2	ZINC000000012724	7.18377	0.0654984
ADRB2	ZINC000000674113	8.68379	0.00207116
ADRB2	ZINC000000140728	8.1686	0.0067827
ADRB2	ZINC000000000667	8.11223	0.00772265
ADRB2	ZINC000000028965	8.48045	0.00330791
ADRB2	ZINC000000352450	8.19314	0.00640996
ADRB2	ZINC000000037913	8.8373	0.00145446
ADRB2	ZINC000000171249	8.3126	0.00486855
ADRB2	ZINC000000047735	7.40782	0.0391002
ADRB2	ZINC000000050683	7.69003	0.0204161
ADRB2	ZINC000000545251	8.18427	0.00654227
ADRB2	ZINC000000026491	7.9963	0.0100856
ADRB2	ZINC000000276866	8.29933	0.00501966
ADRB2	ZINC000000054244	7.75548	0.0175596
ADRB2	ZINC000000000886	7.30809	0.0491934
ADRB2	ZINC000000306292	7.85453	0.0139788
ADRB2	ZINC000011957151	7.29839	0.0503054
ADRB2	ZINC000000004001	6.94661	0.11308
ADRB2	ZINC000000208480	7.12478	0.0750267
ADRB2	ZINC000000054273	7.72668	0.0187637
ADRB2	ZINC000000228297	7.43375	0.0368343
ADRB2	ZINC000000001182	7.96162	0.0109239
ADRB2	ZINC000000215999	7.79381	0.0160765
ADRB2	ZINC000000154964	7.575	0.0266071
ADRB2	ZINC000000052222	8.04579	0.00899927
ADRB2	ZINC000000278862	8.02096	0.00952882
ADRB2	ZINC000000002041	7.86383	0.0136826
ADRB2	ZINC000000139370	7.36084	0.0435677
ADRB2	ZINC000000118206	6.53251	0.293423
ADRB2	ZINC000000421016	7.69938	0.0199813
ADRB2	ZINC000000168873	7.56793	0.0270439
ADRB2	ZINC000000119391	7.75793	0.0174609
ADRB2	ZINC000000036044	8.47265	0.00336785
ADRB2	ZINC000000447315	8.57782	0.00264349
ADRB2	ZINC000000010466	8.57163	0.00268148
ADRB2	ZINC000000315968	6.63319	0.232706
ADRB2	ZINC000000382553	8.12467	0.00750457
ADRB2	ZINC000000203889	8.03247	0.00927964
ADRB2	ZINC000000573513	7.16117	0.068997
ADRB2	ZINC000000493992	6.87042	0.134767
ADRB2	ZINC000000179282	7.62666	0.0236233
ADRB2	ZINC000000111849	7.90521	0.0124391
ADRB2	ZINC000000158907	6.5413	0.287539
ADRB2	ZINC000000026026	8.0493	0.00892679
ADRB2	ZINC000000336182	7.53223	0.0293608
ADRB2	ZINC000000050238	7.89329	0.0127854
ADRB2	ZINC000000236050	8.15185	0.00704942
ADRB2	ZINC000000137811	7.63296	0.023283
ADRB2	ZINC000000391115	8.70759	0.00196068
ADRB2	ZINC000000174645	7.08107	0.0829719
ADRB2	ZINC000000236608	8.08861	0.00815432
ADRB2	ZINC000000138632	8.0758	0.00839854
ADRB2	ZINC000000042122	8.33375	0.00463709
ADRB2	ZINC000000196731	8.06925	0.0085261
ADRB2	ZINC000000033151	7.63808	0.0230102
ADRB2	ZINC000000045197	8.37911	0.00417724
ADRB2	ZINC000000043954	8.32325	0.00475056
ADRB2	ZINC000000408249	8.30925	0.0049062
ADRB2	ZINC000000071885	7.78435	0.0164306
ADRB2	ZINC000000029850	8.00393	0.00990988
ADRB2	ZINC000000080516	7.69892	0.0200022
ADRB2	ZINC000000109220	8.41374	0.0038571
ADRB2	ZINC000000159647	7.30306	0.0497669
ADRB2	ZINC000000174933	8.55306	0.00279858
ADRB2	ZINC000000099434	8.57963	0.00263251
ADRB2	ZINC000000355055	7.82022	0.0151279
ADRB2	ZINC000000411672	8.58722	0.00258691
ADRB2	ZINC000000167457	7.09396	0.080545
ADRB2	CHEMBL29141	6.14046	0.723662
ADRB2	ZINC000000107264	8.00734	0.00983244
ADRB2	ZINC000000000217	8.07424	0.0084286
ADRB2	ZINC000000024095	6.87226	0.134195
ADRB2	ZINC000000314343	7.68966	0.0204336
ADRB2	ZINC000000399640	8.30444	0.00496089
ADRB2	ZINC000000034600	7.94665	0.011307
ADRB2	ZINC000000109660	7.73822	0.0182715
ADRB2	ZINC000000182234	8.0994	0.00795423
ADRB2	ZINC000000154212	7.20961	0.0617156
ADRB2	ZINC000000134398	7.28797	0.0515264
ADRB2	ZINC000002245651	7.34049	0.0456577
ADRB2	ZINC000000529271	7.93043	0.0117373
ADRB2	ZINC000000083942	5.6524	2.22638
ADRB2	ZINC000000406271	7.0816	0.0828703
ADRB2	ZINC000000154145	7.55197	0.028056
ADRB2	ZINC000000536822	7.873	0.0133968
ADRB2	ZINC000000029573	6.70204	0.198591
ADRB2	ZINC000000170381	6.02121	0.952341
ADRB2	ZINC000000000161	7.19069	0.064463
ADRB2	ZINC000000409681	8.02254	0.00949425
ADRB2	ZINC000000172102	7.8747	0.0133444
ADRB2	ZINC000000105276	8.50677	0.00311339
ADRB2	ZINC000000020287	6.76107	0.173352
ADRB2	ZINC000000156252	7.99437	0.0101305
ADRB2	ZINC000000005293	6.51901	0.302682
ADRB2	ZINC000000335495	6.1313	0.739101
ADRB2	ZINC000000622306	7.95013	0.0112169
ADRB2	ZINC000000035277	8.1235	0.00752488
ADRB2	ZINC000000387450	8.15337	0.00702469
ADRB2	ZINC000000000614	8.31721	0.0048171
ADRB2	ZINC000000056799	6.20122	0.629191
ADRB2	ZINC000000280483	6.52305	0.299883
ADRB2	ZINC000000003690	7.07508	0.084124
ADRB2	ZINC000000239623	6.90819	0.12354
ADRB2	ZINC000000327620	6.2605	0.548904
ADRB2	ZINC000000001659	8.02047	0.00953959
ADRB2	ZINC000000389291	7.70285	0.0198223
ADRB2	ZINC000000241257	7.60824	0.024647
ADRB2	ZINC000000049943	7.66652	0.0215516
ADRB2	ZINC000000299275	7.4815	0.0329987
ADRB2	ZINC000000041651	7.99156	0.0101963
ADRB2	ZINC000000360001	7.56838	0.027016
ADRB2	ZINC000000492792	8.16853	0.00678372
ADRB2	ZINC000000405173	7.22802	0.0591529
ADRB2	ZINC000000003968	6.99345	0.10152
ADRB2	ZINC000000268775	8.30225	0.004986
ADRB2	ZINC000000154185	7.7619	0.017302
ADRB2	ZINC000000207170	7.99504	0.0101148
ADRB2	ZINC000000001900	7.08125	0.0829365
ADRB2	ZINC000000005235	8.05539	0.00880263
ADRB2	ZINC000000180381	7.07617	0.083914
ADRB2	ZINC000000578253	7.62103	0.0239315
ADRB2	ZINC000000074875	8.58384	0.00260713
ADRB2	ZINC000000239527	7.36355	0.0432961
ADRB2	ZINC000000185570	6.92387	0.119161
ADRB2	CHEMBL1221679	8.17436	0.00669336
ADRB2	ZINC000000155132	7.2379	0.0578225
ADRB2	ZINC000000251478	7.34397	0.0452924
ADRB2	ZINC000000213922	8.12565	0.00748768
ADRB2	ZINC000000031915	7.7161	0.0192265
ADRB2	ZINC000000021689	8.38778	0.00409471
ADRB2	ZINC000000142726	8.49393	0.0032068
ADRB2	ZINC000000243669	7.37365	0.0423014
ADRB2	ZINC000000000517	8.30805	0.00491984
ADRB2	ZINC000000390949	7.74313	0.0180664
ADRB2	ZINC000000154758	6.89569	0.127147
ADRB2	ZINC000000207752	8.4801	0.00331058
ADRB2	ZINC000000316569	7.43915	0.0363787
ADRB2	ZINC000000487759	8.15795	0.00695105
ADRB2	ZINC000000042755	8.36468	0.00431837
ADRB2	ZINC000000023545	7.77019	0.0169749
ADRB2	ZINC000000138303	6.97815	0.105159
ADRB2	ZINC000000173452	7.6974	0.0200726
ADRB2	ZINC000000331547	8.29379	0.00508411
ADRB2	ZINC000000200837	7.20252	0.0627312
ADRB2	ZINC000000015525	8.52093	0.00301349
ADRB2	ZINC000000210057	7.53796	0.0289759
ADRB2	ZINC000000189997	8.33705	0.00460207
ADRB2	ZINC000000104174	7.31753	0.0481363
ADRB2	ZINC000000483644	7.26986	0.0537209
ADRB2	ZINC000000114531	6.69913	0.199928
ADRB2	ZINC000000004816	5.93237	1.16849
ADRB2	ZINC000000530561	8.11191	0.00772841
ADRB2	ZINC000000013458	8.34578	0.00451047
ADRB2	ZINC000000103081	7.07261	0.0846033
ADRB2	ZINC000668225720	7.47641	0.0333881
ADRB2	ZINC000000118354	7.25605	0.0554568
ADRB2	ZINC000000176619	7.64622	0.022583
ADRB2	ZINC000020225796	6.77145	0.169259
ADRB2	ZINC000000603084	9.11533	0.000766783
ADRB2	ZINC000000000631	7.03954	0.0912975
ADRB2	ZINC000000403188	6.54342	0.28614
ADRB2	ZINC000000025792	8.80578	0.00156395
ADRB2	ZINC000000011431	7.02677	0.0940215
ADRB2	ZINC000000020231	7.82949	0.0148084
ADRB2	ZINC000000000192	7.30135	0.049963
ADRB2	ZINC000000000284	7.97831	0.010512
ADRB2	ZINC000000596859	8.41402	0.00385462
ADRB2	ZINC000000237968	7.02101	0.0952783
ADRB2	ZINC000000037999	8.39382	0.00403815
ADRB2	ZINC000000251559	7.21687	0.0606914
ADRB2	ZINC000000245432	7.22928	0.0589823
ADRB2	ZINC000000456677	8.5074	0.00310885
ADRB2	ZINC000000032660	6.2366	0.57996
ADRB2	ZINC000023541980	7.46948	0.0339247
ADRB2	ZINC000000195342	7.26543	0.0542708
ADRB2	ZINC000000253798	7.91701	0.0121056
ADRB2	ZINC000000052017	6.90924	0.123241
ADRB2	ZINC000000279502	8.4156	0.00384059
ADRB2	ZINC000000008460	8.34728	0.0044949
ADRB2	ZINC000000030165	6.50488	0.312697
ADRB2	ZINC000000104326	7.08174	0.0828442
ADRB2	ZINC000000037204	7.97151	0.0106779
ADRB2	ZINC000000148197	7.74245	0.0180948
ADRB2	ZINC000000158506	7.20339	0.0626047
ADRB2	ZINC000000159225	8.34148	0.00455538
ADRB2	ZINC000000120477	7.81456	0.0153265
ADRB2	ZINC000000036016	7.28162	0.0522851
ADRB2	ZINC000653870725	7.96094	0.010941
ADRB2	ZINC000000175145	7.83585	0.0145931
ADRB2	ZINC000000077141	8.41343	0.00385989
ADRB2	ZINC000000307233	7.92549	0.0118715
ADRB2	ZINC000000251730	5.99191	1.01879
ADRB2	ZINC000000191960	6.36902	0.427544
ADRB2	ZINC000000342233	7.47246	0.033693
ADRB2	ZINC000000210510	7.71822	0.019133
ADRB2	ZINC000000076997	8.90901	0.00123308
ADRB2	ZINC000000161983	5.62975	2.34558
ADRB2	ZINC000000065137	6.71694	0.191893
ADRB2	ZINC000000271606	8.12178	0.00755474
ADRB2	ZINC000000359878	6.81886	0.151753
ADRB2	ZINC000000128573	8.05273	0.00885657
ADRB2	ZINC000000211025	7.06859	0.0853914
ADRB2	ZINC000000410873	8.08936	0.00814022
ADRB2	ZINC000000066372	8.26892	0.00538365
ADRB2	ZINC000000529632	8.01884	0.00957539
ADRB2	ZINC000000346523	7.16153	0.0689394
ADRB2	ZINC000000117991	7.5287	0.0296008
ADRB2	ZINC000000387211	7.30492	0.0495545
ADRB2	ZINC000000000491	5.61023	2.45342
ADRB2	ZINC000000031218	7.55029	0.0281649
ADRB2	ZINC000000127784	7.88881	0.0129178
ADRB2	ZINC000662246151	7.96333	0.0108811
ADRB2	ZINC000000024590	8.05244	0.00886248
ADRB2	ZINC000000623101	7.82768	0.0148702
ADRB2	ZINC000000120199	6.60602	0.24773
ADRB2	ZINC000000391932	6.36697	0.429562
ADRB2	ZINC000000073771	7.51503	0.0305471
ADRB2	ZINC000000011213	7.95005	0.011219
ADRB2	ZINC000000199508	7.59207	0.0255817
ADRB2	ZINC000000028534	8.25794	0.00552149
ADRB2	ZINC000000105021	6.81308	0.153789
ADRB2	ZINC000000007706	8.31227	0.00487229
ADRB2	ZINC000000004840	7.37722	0.0419545
ADRB2	ZINC000000487069	7.53048	0.0294796
ADRB2	ZINC000000056824	6.45722	0.348965
ADRB2	ZINC000000143705	7.7677	0.0170725
ADRB2	ZINC000000005883	8.12644	0.00747405
ADRB2	ZINC000000118611	7.85095	0.0140944
ADRB2	ZINC000000030897	6.60485	0.248398
ADRB2	ZINC000000000154	8.64836	0.0022472
ADRB2	ZINC000000142169	8.53199	0.00293773
ADRB2	ZINC000000004439	8.10659	0.00782362
ADRB2	ZINC000000403004	6.26782	0.539728
ADRB2	ZINC000000019388	6.597	0.252928
ADRB2	ZINC000000035451	6.88778	0.129484
ADRB2	ZINC000000239704	8.00485	0.00988905
ADRB2	ZINC000000018377	5.56864	2.69998
ADRB2	ZINC000000056779	6.13537	0.732205
ADRB2	ZINC000000004903	6.54651	0.284111
ADRB2	ZINC000000163117	8.8443	0.00143119
ADRB2	ZINC000000158909	7.41834	0.0381649
ADRB2	ZINC000000262112	8.35705	0.00439494
ADRB2	ZINC000000030304	7.67091	0.0213351
ADRB2	ZINC000000001032	7.893	0.0127939
ADRB2	ZINC000000607932	7.56911	0.0269708
ADRB2	ZINC000000173605	8.4342	0.00367958
ADRB2	ZINC000000207726	8.33932	0.00457805
ADRB2	ZINC000000018551	7.74595	0.0179495
ADRB2	ZINC000000010484	7.56245	0.0273871
ADRB2	ZINC000000392018	5.9027	1.25113
ADRB2	ZINC000000023691	8.04227	0.00907261
ADRB2	ZINC000000212733	8.84454	0.00143042
ADRB2	ZINC000000236345	6.98279	0.104043
ADRB2	ZINC000000087269	8.99584	0.00100963
ADRB2	ZINC000000082886	7.87894	0.0132149
ADRB2	ZINC000000492442	7.57155	0.0268196
ADRB2	ZINC000000210755	7.17693	0.0665378
ADRB2	ZINC000000010163	8.41142	0.00387778
ADRB2	ZINC000000034812	7.95368	0.0111254
ADRB2	ZINC000000208239	7.09642	0.0800911
ADRB2	ZINC000000042722	7.99746	0.0100587
ADRB2	ZINC000000307878	8.21517	0.006093
ADRB2	ZINC000000403623	7.00931	0.0978786
ADRB2	ZINC000000233303	7.06336	0.0864251
ADRB2	ZINC000000002203	8.61387	0.00243292
ADRB2	ZINC000000000830	7.32628	0.0471755
ADRB2	ZINC000000165248	6.52075	0.301472
ADRB2	ZINC000000016593	5.64084	2.28642
ADRB2	ZINC000000028976	8.22742	0.00592346
ADRB2	ZINC000000336954	5.94207	1.14271
ADRB2	ZINC000000344382	7.07343	0.0844451
ADRB2	ZINC000019505827	7.86862	0.0135324
ADRB2	ZINC000000409382	5.66066	2.18443
ADRB2	ZINC000000592273	8.73675	0.00183338
ADRB2	ZINC000000036132	8.00905	0.00979375
ADRB2	ZINC000000096632	8.13068	0.00740154
ADRB2	ZINC000000310278	7.70815	0.0195815
ADRB2	ZINC000000196168	8.25233	0.00559337
ADRB2	ZINC000000080910	7.05592	0.087918
ADRB2	ZINC000000212267	8.67667	0.0021054
ADRB2	ZINC000000036884	8.53572	0.00291258
ADRB2	ZINC000000015120	7.92364	0.0119222
ADRB2	ZINC000000244260	7.74741	0.0178892
ADRB2	ZINC000000000149	8.07765	0.00836274
ADRB2	ZINC000000239811	8.25956	0.00550099
ADRB2	ZINC000000255157	8.57374	0.00266847
ADRB2	ZINC000000299527	7.74402	0.0180292
ADRB2	ZINC000000238952	8.42216	0.00378305
ADRB2	ZINC000000051300	8.06344	0.0086409
ADRB2	ZINC000000296167	7.20371	0.0625591
ADRB2	ZINC000000030161	6.99619	0.10088
ADRB2	ZINC000000259100	8.10076	0.00792932
ADRB2	ZINC000000089184	8.31252	0.00486943
ADRB2	ZINC000000207669	7.82218	0.0150597
ADRB2	ZINC000000007988	7.54122	0.0287592
ADRB2	ZINC000000013755	7.58787	0.0258303
ADRB2	ZINC000000117507	7.23477	0.0582417
ADRB2	ZINC000000016311	7.93971	0.0114892
ADRB2	ZINC000000250981	7.35154	0.0445102
ADRB2	ZINC000000152795	6.23672	0.579803
ADRB2	ZINC000000045633	8.28307	0.00521115
ADRB2	ZINC000000152565	5.85008	1.41226
ADRB2	ZINC000000119128	7.41267	0.038666
ADRB2	ZINC000000235455	7.88291	0.0130946
ADRB2	ZINC000000285107	7.91724	0.0120993
ADRB2	ZINC000000239661	8.05338	0.00884332
ADRB2	ZINC000000317485	7.82843	0.0148445
ADRB2	ZINC000000186985	7.52879	0.0295946
ADRB2	ZINC000000182990	6.24875	0.563964
ADRB2	ZINC000000115798	7.69426	0.0202179
ADRB2	ZINC000000015795	4.92474	11.8922
ADRB2	ZINC000000048959	8.16849	0.00678442
ADRB2	ZINC000000003967	6.53956	0.288698
ADRB2	ZINC000000487146	8.35286	0.00443753
ADRB2	ZINC000000197693	5.61863	2.40642
ADRB2	ZINC000000244205	6.18377	0.654986
ADRB2	ZINC000000301115	6.45118	0.35385
ADRB2	ZINC000000084384	8.22404	0.00596986
ADRB2	ZINC000000157963	6.50552	0.312236
ADRB2	ZINC000000093274	7.97451	0.0106045
ADRB2	ZINC000004545953	7.48411	0.0328011
ADRB2	ZINC000000135009	6.92383	0.119172
ADRB2	ZINC000000098076	6.30674	0.493472
ADRB2	ZINC000000033578	7.90989	0.0123058
ADRB2	ZINC000006879334	7.14579	0.0714834
ADRB2	ZINC000000032401	8.1879	0.00648787
ADRB2	ZINC000000068770	8.03448	0.00923667
ADRB2	ZINC000000125006	7.5523	0.0280353
ADRB2	ZINC000000024367	8.20451	0.00624439
ADRB2	ZINC000000111161	8.20997	0.00616644
ADRB2	ZINC000000392059	6.47012	0.338754
ADRB2	ZINC000000006316	7.88227	0.0131139
ADRB2	ZINC000000001405	8.06659	0.0085785
ADRB2	ZINC000000242347	5.93362	1.16513
ADRB2	ZINC000000066076	7.00387	0.0991139
ADRB2	ZINC000000159390	8.47907	0.00331842
ADRB2	ZINC000000262335	8.72571	0.00188057
ADRB2	ZINC000000162673	7.80521	0.0156601
ADRB2	ZINC000000472415	7.85209	0.0140575
ADRB2	ZINC000000056385	7.97007	0.0107135
ADRB2	ZINC000000002127	6.8863	0.129926
ADRB2	ZINC000000151107	7.98902	0.010256
ADRB2	ZINC000000052639	7.89225	0.0128158
ADRB2	ZINC000000054270	7.82518	0.0149561
ADRB2	ZINC000000188083	8.28314	0.0052103
ADRB2	ZINC000000218858	6.71813	0.191366
ADRB2	ZINC000000248343	8.15702	0.00696591
ADRB2	ZINC000000082203	7.79538	0.0160185
ADRB2	ZINC000000401939	7.82791	0.0148624
ADRB2	ZINC000000008960	8.22198	0.00599818
ADRB2	ZINC000000038819	7.87545	0.0133213
ADRB2	ZINC000000060422	5.94847	1.12597
ADRB2	ZINC000000074255	8.30264	0.00498145
ADRB2	ZINC000000001586	6.39331	0.404288
ADRB2	ZINC000000227417	7.5795	0.0263327
ADRB2	ZINC000000275581	7.96701	0.0107893
ADRB2	ZINC000000024337	8.36445	0.00432069
ADRB2	ZINC000020247714	7.0244	0.0945373
ADRB2	ZINC000000153848	7.97073	0.0106973
ADRB2	ZINC000000008088	6.57321	0.267172
ADRB2	ZINC000000093807	8.41332	0.00386084
ADRB2	ZINC000000033762	7.84183	0.0143937
ADRB2	ZINC000000217641	8.0717	0.00847807
ADRB2	ZINC000000094072	8.65412	0.0022176
ADRB2	ZINC000000356407	7.14094	0.0722865
ADRB2	ZINC000000216148	6.94955	0.112318
ADRB2	ZINC000000038333	8.14035	0.0072386
ADRB2	ZINC000000002825	7.24538	0.0568357
ADRB2	ZINC000000106108	7.18332	0.0655669
ADRB2	ZINC000000402730	7.91281	0.0122234
ADRB2	ZINC000000031844	7.32271	0.0475651
ADRB2	ZINC000000009241	7.63996	0.022911
ADRB2	ZINC000000243136	6.32452	0.473679
ADRB2	ZINC000000164331	7.50011	0.0316144
ADRB2	ZINC000000278281	7.16135	0.0689681
ADRB2	ZINC000000265972	5.80685	1.56009
ADRB2	ZINC000000219594	7.14623	0.0714122
ADRB2	ZINC000000000932	7.19115	0.064395
ADRB2	ZINC000000136661	7.33164	0.0465977
ADRB2	ZINC000000032546	7.9006	0.0125719
ADRB2	ZINC000000271643	7.44238	0.0361092
ADRB2	ZINC000000168814	7.4487	0.0355874
ADRB2	ZINC000000004347	6.339	0.45814
ADRB2	ZINC000000039613	6.14483	0.716422
ADRB2	ZINC000000275611	8.29858	0.00502831
ADRB2	ZINC000000208069	8.15627	0.00697797
ADRB2	ZINC000000026876	8.11812	0.00761865
ADRB2	ZINC000000135989	7.86474	0.0136539
ADRB2	ZINC000000299478	6.77152	0.169229
ADRB2	ZINC000000058176	7.722	0.0189672
ADRB2	ZINC000000410466	7.86184	0.0137455
ADRB2	ZINC000000392299	6.48332	0.328608
ADRB2	ZINC000000045021	7.55436	0.0279024
ADRB2	ZINC000000039082	7.49065	0.0323108
ADRB2	ZINC000000010493	7.63078	0.0234001
ADRB2	ZINC000000050247	8.31762	0.00481261
ADRB2	ZINC000000043147	7.79797	0.0159232
ADRB2	ZINC000000198761	8.37832	0.00418487
ADRB2	ZINC000000110239	7.84099	0.0144215
ADRB2	ZINC000000032710	7.85756	0.0138817
ADRB2	ZINC000000044289	8.53528	0.00291553
ADRB2	ZINC000000157219	6.05418	0.882722
ADRB2	ZINC000000360271	7.06795	0.0855169
ADRB2	ZINC000000202062	7.36235	0.0434157
ADRB2	ZINC000000017165	7.55443	0.0278977
ADRB2	ZINC000000036746	8.55478	0.0027875
ADRB2	ZINC000000140231	8.4786	0.003322
ADRB2	ZINC000000029055	7.84499	0.0142894
ADRB2	ZINC000000160142	7.04924	0.0892818
ADRB2	ZINC000000199278	6.62894	0.234995
ADRB2	ZINC000000113750	7.78541	0.0163904
ADRB2	ZINC000000164458	8.24915	0.0056344
ADRB2	ZINC000000087258	8.93783	0.00115392
ADRB2	ZINC000000026959	8.03453	0.0092356
ADRB2	ZINC000000117502	7.36987	0.0426711
ADRB2	ZINC000000040793	7.71905	0.0190963
ADRB2	CHEMBL251392	7.64269	0.0227672
ADRB2	ZINC000000120622	7.47777	0.0332836
ADRB2	ZINC000000086170	8.07173	0.00847757
ADRB2	ZINC000000011259	5.64181	2.28133
ADRB2	ZINC000000001095	6.4029	0.395453
ADRB2	ZINC000000154174	7.7188	0.0191073
ADRB2	ZINC000000203700	8.22334	0.0059794
ADRB2	ZINC000000017382	7.73949	0.0182183
ADRB2	ZINC000000108981	8.06824	0.00854604
ADRB2	ZINC000000106421	6.11157	0.773442
ADRB2	ZINC000000033701	7.50148	0.0315154
ADRB2	ZINC000000017446	8.58408	0.0026057
ADRB2	ZINC000000029320	7.30629	0.0493986
ADRB2	ZINC000000003575	8.03076	0.00931615
ADRB2	ZINC000000546771	7.83161	0.0147363
ADRB2	ZINC000000394504	7.74625	0.017937
ADRB2	ZINC000000235180	7.2564	0.0554114
ADRB2	ZINC000000158564	6.18033	0.660184
ADRB2	ZINC000000032939	8.69641	0.00201185
ADRB2	ZINC000000192897	8.20327	0.00626226
ADRB2	ZINC000000062422	7.62991	0.0234474
ADRB2	ZINC000000115850	8.80529	0.00156572
ADRB2	ZINC000000079320	8.21618	0.00607885
ADRB2	ZINC000000035368	6.90645	0.124037
ADRB2	ZINC000000154561	7.02112	0.0952528
ADRB2	ZINC000000013541	8.16428	0.00685044
ADRB2	ZINC000000014087	6.13566	0.731716
ADRB2	ZINC000000015861	6.28723	0.516138
ADRB2	ZINC000000228089	7.53258	0.029337
ADRB2	ZINC000000617081	8.50269	0.00314275
ADRB2	ZINC000000178656	8.21027	0.0061621
ADRB2	ZINC000000072749	7.50698	0.0311188
ADRB2	ZINC000000250674	8.07772	0.0083614
ADRB2	ZINC000000240874	8.90646	0.00124033
ADRB2	ZINC000000522387	7.98272	0.0104059
ADRB2	ZINC000000165089	8.09546	0.00802669
ADRB2	ZINC000000185755	6.9984	0.100369
ADRB2	ZINC000000141834	7.96613	0.010811
ADRB2	ZINC000000015672	7.66643	0.0215559
ADRB2	ZINC000000185814	7.35764	0.0438896
ADRB2	ZINC000000118778	7.0575	0.0875985
ADRB2	ZINC000000034571	7.66368	0.0216928
ADRB2	ZINC000000112546	6.72825	0.186962
ADRB2	ZINC000000029622	7.09415	0.0805097
ADRB2	ZINC000000000651	7.5856	0.0259655
ADRB2	ZINC000000220176	8.25555	0.00555202
ADRB2	ZINC000000039805	6.51356	0.306508
ADRB2	ZINC000000072762	7.41675	0.0383043
ADRB2	ZINC000000403544	7.76502	0.0171783
ADRB2	ZINC000000269666	7.28981	0.0513089
ADRB2	CHEMBL1094323	7.94374	0.011383
ADRB2	ZINC000000257747	8.20956	0.00617227
ADRB2	ZINC000000004413	7.38611	0.0411047
ADRB2	ZINC000000228725	7.45954	0.0347102
ADRB2	ZINC000000205644	7.55332	0.0279695
ADRB2	ZINC000000066588	6.05572	0.879599
ADRB2	ZINC000000015980	8.33313	0.00464379
ADRB2	ZINC000000479285	7.05268	0.0885761
ADRB2	ZINC000000006514	7.47337	0.0336223
ADRB2	ZINC000000170653	7.60623	0.0247611
ADRB2	ZINC000000247160	6.42307	0.377511
ADRB2	ZINC000000038203	7.45568	0.03502
ADRB2	ZINC000000389483	5.03066	9.31846
ADRB2	ZINC000000157767	7.76146	0.0173197
ADRB2	ZINC000000597477	8.37185	0.00424768
ADRB2	ZINC000000086758	6.51427	0.306007
ADRB2	ZINC000000239065	8.19803	0.00633825
ADRB2	CHEMBL36060	8.06015	0.00870654
ADRB2	ZINC000000010544	7.91542	0.0121502
ADRB2	ZINC000000007339	8.30741	0.0049271
ADRB2	ZINC000000008827	7.57471	0.026625
ADRB2	ZINC000000118310	8.3515	0.00445144
ADRB2	ZINC000000455556	8.36107	0.00435444
ADRB2	ZINC000000260971	8.34856	0.0044817
ADRB2	ZINC000000037157	8.19099	0.00644186
ADRB2	ZINC000000286491	8.02425	0.0094569
ADRB2	ZINC000000251335	8.09865	0.00796804
ADRB2	ZINC000000057204	7.57504	0.0266047
ADRB2	ZINC000000155021	7.72187	0.0189729
ADRB2	ZINC000000001153	8.61829	0.0024083
ADRB2	ZINC000000598506	8.43758	0.00365104
ADRB2	ZINC000000317101	8.30667	0.00493553
ADRB2	ZINC000000017686	7.54891	0.0282549
ADRB2	ZINC000000030417	6.45721	0.348973
ADRB2	ZINC000004556755	8.52935	0.00295562
ADRB2	ZINC000002561080	7.31915	0.0479563
ADRB2	ZINC000000077342	7.85195	0.014062
ADRB2	ZINC000000277685	7.19082	0.0644436
ADRB2	ZINC000000121067	8.35072	0.00445939
ADRB2	ZINC000000100821	6.6099	0.245527
ADRB2	ZINC000000038405	7.48393	0.0328148
ADRB2	ZINC000000035636	7.59981	0.0251296
ADRB2	ZINC000000108176	7.27937	0.0525575
ADRB2	ZINC000000333665	7.67376	0.0211954
ADRB2	ZINC000000159566	8.07322	0.00844855
ADRB2	ZINC000000002195	7.76264	0.0172726
ADRB2	ZINC000000182299	8.48393	0.00328149
ADRB2	ZINC000000622227	8.02113	0.00952512
ADRB2	ZINC000000147102	7.28274	0.0521504
ADRB2	ZINC000000033904	7.52089	0.0301374
ADRB2	ZINC000000082675	8.2056	0.00622876
ADRB2	ZINC000000053123	7.56014	0.0275337
ADRB2	ZINC000000010101	8.13252	0.00737021
ADRB2	ZINC000000108334	7.90594	0.0124182
ADRB2	CHEMBL138276	8.87778	0.00132502
ADRB2	ZINC000000351585	6.94475	0.113566
ADRB2	ZINC000000217097	7.35383	0.0442763
ADRB2	ZINC000000019143	8.18044	0.00660027
ADRB2	ZINC000000177171	6.96535	0.108306
ADRB2	ZINC000000026559	9.27727	0.000528117
ADRB2	ZINC000000489160	8.24833	0.00564509
ADRB2	ZINC000000049843	7.64921	0.0224278
ADRB2	ZINC000000272731	7.93342	0.0116569
ADRB2	ZINC000000243470	8.05706	0.00876871
ADRB2	ZINC000000048037	6.9309	0.117246
ADRB2	ZINC000000192327	7.54043	0.028812
ADRB2	ZINC000000026795	8.71859	0.00191165
ADRB2	ZINC000000488194	7.98174	0.0104293
ADRB2	ZINC000000186834	7.66276	0.021739
ADRB2	ZINC000000032086	7.64824	0.0224781
ADRB2	ZINC000027857713	6.47081	0.338214
ADRB2	ZINC000000069511	7.52481	0.0298671
ADRB2	ZINC000000005298	8.53795	0.00289766
ADRB2	ZINC000000405287	5.77864	1.66478
ADRB2	ZINC000000000294	7.31277	0.0486667
ADRB2	ZINC000000227215	7.73922	0.0182297
ADRB2	ZINC000000393588	6.29751	0.504066
ADRB2	ZINC000000066581	7.37802	0.0418777
ADRB2	ZINC000000211519	8.05323	0.00884638
ADRB2	ZINC000000278521	7.63285	0.0232887
ADRB2	ZINC000000481382	7.79832	0.0159105
ADRB2	ZINC000000027973	8.54323	0.00286268
ADRB2	ZINC000000514896	8.2317	0.00586547
ADRB2	ZINC000000051287	7.39043	0.0406976
ADRB2	ZINC000000544469	7.62456	0.023738
ADRB2	ZINC000000036650	6.10111	0.792292
ADRB2	ZINC000000352599	8.50304	0.00314024
ADRB2	ZINC000000042471	8.13413	0.00734295
ADRB2	ZINC000000359948	7.72973	0.0186326
ADRB2	ZINC000000161368	8.79278	0.00161147
ADRB2	ZINC000000000287	8.37345	0.00423208
ADRB2	ZINC000000217823	7.49335	0.0321108
ADRB2	ZINC000000081069	9.04148	0.000908916
ADRB2	ZINC000000041532	7.13587	0.0731358
ADRB2	ZINC000000168735	7.78009	0.0165923
ADRB2	ZINC000000063592	7.9609	0.010942
ADRB2	ZINC000000113428	7.24341	0.057094
ADRB2	ZINC000034839914	8.47717	0.00333295
ADRB2	ZINC000000045187	7.7328	0.0185014
ADRB2	ZINC000000129229	7.26777	0.0539795
ADRB2	ZINC000000021868	7.87315	0.0133922
ADRB2	ZINC000000604168	8.07833	0.0083497
ADRB2	ZINC000000173476	8.27464	0.00531329
ADRB2	ZINC000000021911	8.69351	0.00202529
ADRB2	ZINC000000171850	7.74568	0.0179606
ADRB2	ZINC000000152365	7.64704	0.0225402
ADRB2	ZINC000000119758	7.55382	0.0279373
ADRB2	ZINC000000001034	8.4399	0.0036316
ADRB2	ZINC000000014122	7.84983	0.0141311
ADRB2	ZINC000000000637	6.17559	0.667438
ADRB2	CHEMBL1083669	7.69326	0.0202647
ADRB2	ZINC000000014043	7.07262	0.0846023
ADRB2	ZINC000000036437	7.20362	0.0625727
ADRB2	ZINC000000415631	7.04659	0.0898278
ADRB2	ZINC000000268326	7.89307	0.0127919
ADRB2	ZINC000000017166	7.65684	0.0220376
ADRB2	ZINC000000112678	7.10151	0.0791566
ADRB2	ZINC000000150379	8.10279	0.00789242
ADRB2	ZINC000000233825	8.23946	0.00576151
ADRB2	ZINC000000000570	8.47113	0.00337966
ADRB2	ZINC000000077600	7.02536	0.0943275
ADRB2	ZINC000000067718	7.36441	0.0432105
ADRB2	ZINC000000113044	8.37052	0.00426066
ADRB2	ZINC000000195789	7.83386	0.0146601
ADRB2	ZINC000000176362	7.06732	0.0856411
ADRB2	ZINC000000035766	6.47108	0.338004
ADRB2	ZINC000000028248	7.79377	0.0160778
ADRB2	ZINC000000386939	8.17949	0.00661471
ADRB2	ZINC000000176865	8.25083	0.00561271
ADRB2	ZINC000000374791	7.15967	0.0692358
ADRB2	ZINC000000225690	7.52279	0.0300063
ADRB2	ZINC000000001523	6.59209	0.255805
ADRB2	ZINC000000122268	8.31364	0.00485688
ADRB2	ZINC000000118047	7.21506	0.0609451
ADRB2	ZINC000000298732	7.05329	0.0884529
ADRB2	ZINC000000198778	7.81431	0.0153354
ADRB2	ZINC000000000088	8.18716	0.0064989
ADRB2	ZINC000000037820	7.9417	0.0114367
ADRB2	ZINC000000117500	6.8517	0.140703
ADRB2	ZINC000000596666	7.75254	0.017679
ADRB2	ZINC000000289623	7.46288	0.0344442
ADRB2	ZINC000000414894	6.34283	0.454124
ADRB2	ZINC000000033559	8.04894	0.00893429
ADRB2	ZINC000000307203	8.00863	0.00980323
ADRB2	ZINC000000062195	7.52197	0.0300631
ADRB2	ZINC000000171967	7.86777	0.013559
ADRB2	ZINC000000224812	8.04812	0.00895114
ADRB2	ZINC000037618613	7.3594	0.0437123
ADRB2	ZINC000000204037	8.79489	0.00160365
ADRB2	ZINC000000220390	8.25281	0.00558713
ADRB2	ZINC000000029517	8.06695	0.00857146
ADRB2	ZINC000000380279	7.96594	0.0108159
ADRB2	ZINC000000178971	8.1421	0.00720935
ADRB2	ZINC000000141845	7.17563	0.0667378
ADRB2	ZINC000000002045	8.00318	0.00992711
ADRB2	ZINC000000236909	8.07029	0.00850562
ADRB2	ZINC000000161978	5.18149	6.58434
ADRB2	ZINC000000207683	8.52746	0.00296851
ADRB2	ZINC000000163067	7.4189	0.0381155
ADRB2	ZINC000000110644	7.14761	0.0711853
ADRB2	ZINC000000008506	7.94514	0.0113464
ADRB2	ZINC000000183123	8.50424	0.00313154
ADRB2	ZINC000000066066	7.78386	0.0164492
ADRB2	ZINC000000539022	8.50432	0.00313099
ADRB2	ZINC000000227684	8.59821	0.00252225
ADRB2	CHEMBL1083668	6.91787	0.120816
ADRB2	ZINC000000505612	8.22932	0.00589767
ADRB2	ZINC000000017389	7.87756	0.013257
ADRB2	ZINC000000003997	7.80258	0.015755
ADRB2	ZINC000000155951	5.32524	4.72892
ADRB2	ZINC000000404160	7.1729	0.067158
ADRB2	ZINC000000048077	7.96922	0.0107345
ADRB2	ZINC000000225126	6.81361	0.1536
ADRB2	ZINC000000212327	7.87422	0.0133593
ADRB2	ZINC000000176406	6.69335	0.202604
ADRB2	ZINC000000000934	8.1426	0.00720117
ADRB2	ZINC000000010549	8.03703	0.00918278
ADRB2	ZINC000000263064	8.14089	0.00722957
ADRB2	ZINC000000022417	6.68859	0.204838
ADRB2	ZINC000000001239	7.71734	0.0191716
ADRB2	ZINC000000201411	7.47037	0.0338552
ADRB2	ZINC000000051289	8.77055	0.00169608
ADRB2	ZINC000000002199	7.13737	0.0728835
ADRB2	ZINC000000263861	8.40438	0.00394112
ADRB2	ZINC000000186860	6.84696	0.142247
ADRB2	ZINC000000191477	7.94633	0.0113153
ADRB2	ZINC000000213540	8.38783	0.00409422
ADRB2	ZINC000000209631	7.83242	0.0147087
ADRB2	ZINC000000041257	7.07242	0.0846412
ADRB2	ZINC000000174810	7.92597	0.0118586
ADRB2	ZINC000000379437	8.35637	0.00440181
ADRB2	ZINC000000352593	7.44025	0.0362867
ADRB2	ZINC000000597570	7.69797	0.0200463
ADRB2	ZINC000000099159	7.75171	0.0177129
ADRB2	ZINC000000029310	7.46102	0.034592
ADRB2	ZINC000000218187	8.07922	0.00833259
ADRB2	ZINC000000300586	8.11043	0.00775473
ADRB2	ZINC000000160388	6.53725	0.290238
ADRB2	ZINC000000158886	5.96156	1.09255
ADRB2	ZINC000000213869	7.23486	0.0582295
ADRB2	ZINC000000186870	7.19151	0.064341
ADRB2	ZINC000000038980	8.20466	0.00624219
ADRB2	ZINC000000193260	7.6976	0.020063
ADRB2	ZINC000000037687	8.26141	0.00547762
ADRB2	ZINC000000140798	8.30655	0.00493686
ADRB2	ZINC000000042821	6.92001	0.120224
ADRB2	ZINC000000000132	7.37855	0.0418268
ADRB2	ZINC000000127392	7.6595	0.0219031
ADRB2	ZINC000000000591	6.19256	0.64186
ADRB2	ZINC000000001202	7.04699	0.0897454
ADRB2	ZINC000000004739	7.70397	0.0197709
ADRB2	CHEMBL554785	8.0914	0.00810223
ADRB2	ZINC000000007009	6.99958	0.100096
ADRB2	ZINC000000168530	7.2354	0.0581572
ADRB2	ZINC000000537987	9.40105	0.00039715
ADRB2	ZINC000000596947	8.85622	0.00139246
ADRB2	ZINC000000024231	7.06961	0.0851909
ADRB2	ZINC000000053073	8.19935	0.00631898
ADRB2	ZINC000000004847	7.54644	0.0284158
ADRB2	ZINC000000183295	8.20068	0.00629968
ADRB2	ZINC000000105262	7.6556	0.0221005
ADRB2	ZINC000000162284	7.04426	0.0903099
ADRB2	ZINC000000268396	6.54506	0.285064
ADRB2	ZINC000000407334	6.93268	0.116768
ADRB2	CHEMBL6913	8.44795	0.00356489
ADRB2	ZINC000000026872	8.52838	0.00296222
ADRB2	ZINC000000669734	8.41957	0.00380566
ADRB2	ZINC000000145203	7.60779	0.0246724
ADRB2	ZINC000000027433	7.86897	0.0135216
ADRB2	ADRB2_xtal_lig	8.0708	0.00849577
ADRB2	ZINC000000051739	6.97762	0.105289
ADRB2	ZINC000000216929	7.95433	0.011109
ADRB2	ZINC000000209105	7.89727	0.0126685
ADRB2	ZINC000000028223	8.34559	0.00451245
ADRB2	ZINC000000242182	8.63681	0.00230777
ADRB2	ZINC000000213915	7.68385	0.0207086
ADRB2	ZINC000000347518	6.23936	0.576282
ADRB2	ZINC000000123530	7.85046	0.0141103
ADRB2	ZINC000000094243	7.99962	0.0100087
ADRB2	ZINC000000259947	6.98836	0.102716
ADRB2	ZINC000000470713	7.7187	0.0191116
ADRB2	ZINC000000020260	8.3689	0.00427664
ADRB2	ZINC000000246495	7.20593	0.0622405
ADRB2	ZINC000000286916	6.82607	0.149257
ADRB2	ZINC000000008026	7.8429	0.0143581
ADRB2	ZINC000000158512	5.57907	2.63592
ADRB2	ZINC000000031603	8.31502	0.0048415
ADRB2	ZINC000000629122	8.27711	0.00528315
ADRB2	ZINC000000041311	7.99118	0.0102051
ADRB2	ZINC000000041951	7.79028	0.0162077
ADRB2	ZINC000000061067	7.55102	0.0281178
ADRB2	ZINC000000001918	8.42885	0.00372524
ADRB2	ZINC000000186858	7.5268	0.0297301
ADRB2	ZINC000000106624	7.87787	0.0132473
ADRB2	ZINC000000147461	8.05458	0.00881911
ADRB2	ZINC000000262190	7.66235	0.0217594
ADRB2	ZINC000000196482	7.77207	0.0169016
ADRB2	ZINC000000068848	7.32289	0.0475461
ADRB2	ZINC000000034330	8.34303	0.00453905
ADRB2	ZINC000000359877	6.54963	0.282077
ADRB2	CHEMBL1221541	8.53789	0.00289806
ADRB2	ZINC000000001438	8.2905	0.00512274
ADRB2	ZINC000000250438	7.49432	0.0320387
ADRB2	ZINC000000165485	7.69403	0.0202288
ADRB2	ZINC000000119693	5.655	2.2131
ADRB2	ZINC000000156069	6.69729	0.200777
ADRB2	ZINC000000394220	6.5613	0.2746
ADRB2	ZINC000000038362	7.66234	0.0217603
ADRB2	ZINC000000022789	8.33389	0.00463569
ADRB2	ZINC000000240189	7.88883	0.0129171
ADRB2	ZINC000000622348	8.40075	0.00397416
ADRB2	ZINC000000268956	6.87366	0.133765
ADRB2	ZINC000000587537	8.98913	0.00102535
ADRB2	ZINC000000239976	6.85372	0.140048
ADRB2	ZINC000000026816	8.02626	0.00941328
ADRB2	ZINC000000155088	7.38856	0.0408729
ADRB2	ZINC000000012959	8.11924	0.00759899
ADRB2	ZINC000000002008	7.62826	0.0235367
ADRB2	ZINC000000030632	7.5324	0.0293496
ADRB2	ZINC000000236337	8.16906	0.00677556
ADRB2	ZINC000000001534	7.98605	0.0103264
ADRB2	ZINC000000038307	8.68152	0.002082
ADRB2	ZINC000000037491	8.17701	0.00665253
ADRB2	ZINC000000116373	8.37597	0.00420753
ADRB2	ZINC000000183462	7.32183	0.0476617
ADRB2	ZINC000000218715	7.05677	0.0877464
ADRB2	ZINC000000210059	7.62431	0.0237516
ADRB2	ZINC000000017153	7.69664	0.0201075
ADRB2	ZINC000000040594	7.71533	0.0192608
ADRB2	ZINC000000003308	6.13095	0.739683
ADRB2	ZINC000000154828	7.60388	0.0248956
ADRB2	ZINC000000346794	6.78262	0.164962
ADRB2	ZINC000000124373	8.53063	0.00294694
ADRB2	ZINC000000417999	7.84014	0.0144496
ADRB2	ZINC000000009262	6.96921	0.107347
ADRB2	ZINC000000423539	8.135	0.00732827
ADRB2	ZINC000000051057	8.44761	0.00356774
ADRB2	ZINC000000012103	8.39876	0.00399249
ADRB2	ZINC000000066520	7.60647	0.0247472
ADRB2	ZINC000000008765	6.26476	0.54355
ADRB2	ZINC000000300559	8.53652	0.00290725
ADRB2	ZINC000000080635	6.33544	0.461909
ADRB2	ZINC000000020591	7.81094	0.0154549
ADRB2	ZINC000000056876	6.15539	0.699213
ADRB2	ZINC000000052698	7.63451	0.0232002
ADRB2	ZINC000000213538	6.55624	0.27782
ADRB2	ZINC000000135880	8.09236	0.00808429
ADRB2	ZINC000000252472	8.32888	0.0046894
ADRB2	ZINC000000035433	8.05208	0.00886986
ADRB2	CHEMBL500	7.78573	0.0163784
ADRB2	ZINC000000086838	6.81313	0.153768
ADRB2	ZINC000000423479	8.27946	0.00525463
ADRB2	ZINC000000001167	8.06441	0.00862166
ADRB2	ZINC000000401330	8.02349	0.00947342
ADRB2	ZINC000000190042	8.84921	0.00141512
ADRB2	ZINC000000408378	7.63577	0.0231331
ADRB2	ZINC000000182015	7.49343	0.0321046
ADRB2	ZINC000000161623	7.72794	0.0187093
ADRB2	ZINC000000277785	7.70343	0.0197958
ADRB2	ZINC000000012513	7.97474	0.010599
ADRB2	ZINC000000044344	8.03267	0.00927538
ADRB2	ZINC000000415597	8.32182	0.00476629
ADRB2	ZINC000000360078	6.41752	0.382368
ADRB2	ZINC000000203765	8.11708	0.00763699
ADRB2	ZINC000000069811	7.92966	0.0117581
ADRB2	ZINC000000622478	8.47519	0.00334819
ADRB2	CHEMBL363325	7.33865	0.0458513
ADRB2	ZINC000000041891	8.49376	0.00320804
ADRB2	ZINC000000229665	6.71164	0.194248
ADRB2	ZINC000000022225	8.01586	0.00964137
ADRB2	ZINC000000201850	7.98181	0.0104277
ADRB2	ZINC000000031645	7.55705	0.0277302
ADRB2	ZINC000000219534	7.39931	0.0398739
ADRB2	ZINC000000004901	8.08198	0.00827973
ADRB2	ZINC000000062254	6.70874	0.195551
ADRB2	ZINC000000171958	8.15558	0.00698911
ADRB2	ZINC000000252398	7.11971	0.075908
ADRB2	ZINC000000042880	8.31322	0.0048616
ADRB2	ZINC000000182382	8.40312	0.00395253
ADRB2	ZINC000000198573	8.92559	0.00118688
ADRB2	ZINC000000033358	7.89179	0.0128294
ADRB2	ZINC000000101724	6.64357	0.227212
ADRB2	ZINC000000359981	7.87038	0.0134778
ADRB2	ZINC000000333230	8.11063	0.00775127
ADRB2	ZINC000000048549	6.9146	0.121731
ADRB2	ZINC000000157211	7.62215	0.0238701
ADRB2	CHEMBL229401	8.11212	0.00772469
ADRB2	ZINC000000657718	8.24938	0.00563146
ADRB2	ZINC000000030319	7.8221	0.0150625
ADRB2	ZINC000000393171	8.11552	0.00766447
ADRB2	ZINC000000189266	7.47102	0.0338051
ADRB2	ZINC000000000865	7.10941	0.0777301
ADRB2	ZINC000000406677	7.88501	0.0130314
ADRB2	ZINC000000050012	8.31739	0.00481513
ADRB2	ZINC000000051515	7.864	0.0136772
ADRB2	ZINC000000597400	8.87215	0.00134232
ADRB2	ZINC000000103960	6.81344	0.153661
ADRB2	ZINC000000394453	7.48868	0.0324578
ADRB2	ZINC000000036665	5.64241	2.27819
ADRB2	ZINC000000129256	7.86343	0.0136954
ADRB2	ZINC000000113504	7.70072	0.0199195
ADRB2	ZINC000000485621	7.86734	0.0135724
ADRB2	ZINC000000330504	6.94242	0.114176
ADRB2	ZINC000000042850	7.5383	0.0289532
ADRB2	ZINC000000164150	7.3289	0.0468925
ADRB2	ZINC000000227139	7.94213	0.0114253
ADRB2	ZINC000000253738	7.97574	0.0105745
ADRB2	ZINC000000202874	7.36786	0.0428689
ADRB2	ZINC000000038708	7.9938	0.0101437
ADRB2	ZINC000000002307	6.92285	0.119441
ADRB2	ZINC000000105414	7.73378	0.0184596
ADRB2	ZINC000000023995	8.34085	0.00456194
ADRB2	ZINC000000050758	6.97342	0.106312
ADRB2	ZINC000000003416	7.46209	0.0345074
ADRB2	ZINC000000103721	7.33835	0.0458824
ADRB2	ZINC000000000735	7.42119	0.0379151
ADRB2	ZINC000000587321	8.30624	0.00494041
ADRB2	ZINC000000014162	6.8897	0.128914
ADRB2	ZINC000000630924	8.88161	0.00131338
ADRB2	ZINC000000171856	6.95318	0.111382
ADRB2	ZINC000000078412	7.19167	0.0643175
ADRB2	ZINC000000052775	7.9256	0.0118687
ADRB2	ZINC000000038269	8.61935	0.00240245
ADRB2	ZINC000000129481	6.39165	0.405838
ADRB2	ZINC000000089254	7.32607	0.0471984
ADRB2	ZINC000000051450	7.31371	0.0485614
ADRB2	ZINC000000163105	7.29816	0.0503321
ADRB2	ZINC000000343988	8.4093	0.00389669
ADRB2	ZINC000000089185	8.27926	0.00525704
ADRB2	ZINC000000182018	8.59594	0.00253545
ADRB2	ZINC000000005163	6.77798	0.166732
ADRB2	ZINC000000052962	7.51484	0.0305605
ADRB2	ZINC000000149980	7.48927	0.0324137
ADRB2	ZINC000000029005	7.6312	0.0233775
ADRB2	ZINC000000031341	8.31954	0.00479133
ADRB2	ZINC000000351212	8.51652	0.00304421
ADRB2	ZINC000000217927	7.77258	0.0168818
ADRB2	ZINC000000024307	8.57981	0.00263142
ADRB2	ZINC000000133425	7.19852	0.0633113
ADRB2	ZINC000000005359	7.41791	0.0382025
ADRB2	ZINC000000130612	7.78932	0.0162435
ADRB2	ZINC000000042380	7.50893	0.030979
ADRB2	ZINC000000033098	8.1719	0.00673139
ADRB2	ZINC000000015175	7.7695	0.0170021
ADRB2	ZINC000000019138	7.02815	0.0937238
ADRB2	ZINC000011736662	7.58991	0.025709
ADRB2	ZINC000000005895	8.53969	0.00288612
ADRB2	ZINC000000028969	8.3411	0.00455932
ADRB2	ZINC000000109836	8.57249	0.00267615
ADRB2	ZINC000000039779	7.12605	0.0748078
ADRB2	ZINC000000525526	7.08935	0.0814046
ADRB2	ZINC000000332312	8.26206	0.00546943
ADRB2	ZINC000000205484	6.17079	0.674849
ADRB2	ZINC000000206169	7.01172	0.0973375
ADRB2	ZINC000000085167	6.70353	0.197913
ADRB2	ZINC000000000122	7.56745	0.0270737
ADRB2	ZINC000000094123	6.05327	0.88457
ADRB2	ZINC000000124925	7.50308	0.0313993
ADRB2	ZINC000000006940	7.53869	0.0289277
ADRB2	ZINC000000169256	7.7169	0.0191909
ADRB2	ZINC000000099181	8.33065	0.00467033
ADRB2	ZINC000000142604	7.97239	0.0106565
ADRB2	ZINC000000002263	7.93605	0.0115863
ADRB2	ZINC000000236466	8.4248	0.00376014
ADRB2	ZINC000000036303	7.88868	0.0129217
ADRB2	ZINC000000183431	7.88462	0.0130432
ADRB2	ZINC000000001681	6.83618	0.145821
ADRB2	ZINC000000167185	7.22266	0.0598883
ADRB2	ZINC000000333229	7.12562	0.074883
ADRB2	ZINC000000000905	7.72399	0.0188805
ADRB2	ZINC000000325404	7.77991	0.0165991
ADRB2	ZINC000000214581	7.38332	0.0413693
ADRB2	ZINC000000051434	7.16593	0.0682446
ADRB2	ZINC000000078582	8.56497	0.00272286
ADRB2	ZINC000000292224	7.01186	0.0973061
ADRB2	ZINC000000001348	6.32656	0.471457
ADRB2	ZINC000000206512	8.48287	0.00328951
ADRB2	ZINC000000029775	6.79398	0.160703
ADRB2	ZINC000000158500	6.70976	0.195094
ADRB2	ZINC000000488597	8.00211	0.00995161
ADRB2	ZINC000000013943	7.05628	0.0878455
ADRB2	ZINC000000267284	7.36474	0.0431773
ADRB2	ZINC000000172625	8.45093	0.00354056
ADRB2	ZINC000000162700	8.22198	0.00599819
ADRB2	ZINC000000207624	7.0502	0.0890848
ADRB2	ZINC000000351445	7.55903	0.0276041
ADRB2	ZINC000000011052	7.16127	0.0689815
ADRB2	ZINC000013732661	6.83477	0.146295
ADRB2	ZINC000000014042	7.97837	0.0105105
ADRB2	ZINC000000338406	6.00043	0.999
ADRB2	ZINC000000137539	7.62737	0.023585
ADRB2	ZINC000000329026	8.00738	0.0098314
ADRB2	ZINC000000183104	7.38906	0.0408262
ADRB2	ZINC000000022178	7.56546	0.0271984
ADRB2	ZINC000000051766	8.21896	0.00604001
ADRB2	ZINC000000025267	7.10253	0.0789715
ADRB2	ZINC000000124441	7.34566	0.0451172
ADRB2	ZINC000000057200	7.33822	0.0458964
ADRB2	ZINC000000170720	8.25193	0.00559847
ADRB2	ZINC000000165973	7.38412	0.0412937
ADRB2	ZINC000000065173	7.61667	0.0241731
ADRB2	ZINC000000036113	7.36946	0.0427112
ADRB2	ZINC000000159649	6.186	0.651627
ADRB2	ZINC000000009568	6.67455	0.211567
ADRB2	ZINC000012860331	7.51378	0.0306354
ADRB2	ZINC000000099267	8.63519	0.00231639
ADRB2	ZINC000000073403	8.61523	0.00242534
ADRB2	ZINC000000526828	7.70639	0.019661
ADRB2	ZINC000000485912	7.17184	0.0673217
ADRB2	ZINC000000036286	7.66632	0.0215617
ADRB2	ZINC000000339440	7.56226	0.0273992
ADRB2	ZINC000000009310	7.77969	0.0166078
ADRB2	ZINC000000280575	7.14416	0.0717523
ADRB2	ZINC000000398740	7.61097	0.0244925
ADRB2	ZINC000000050803	5.94003	1.14808
ADRB2	ZINC000000608027	7.50934	0.03095
ADRB2	ZINC000000040719	7.25313	0.0558307
ADRB2	ZINC000000103698	7.65637	0.0220614
ADRB2	ZINC000000092402	7.91175	0.0122532
ADRB2	ZINC000000072416	8.32257	0.0047581
ADRB2	ZINC000020401617	7.21539	0.0608984
ADRB2	ZINC000000392145	7.96828	0.0107577
ADRB2	ZINC000000044317	7.3197	0.0478966
ADRB2	ZINC000000057099	6.37204	0.424583
ADRB2	ZINC000000045668	7.25977	0.0549831
ADRB2	ZINC000000240503	7.75908	0.0174148
ADRB2	ZINC000000212939	6.42422	0.376509
ADRB2	ZINC000000000283	7.74493	0.0179918
ADRB2	ZINC000000018358	7.95024	0.0112139
ADRB2	ZINC000000193381	7.02602	0.0941853
ADRB2	ZINC000000433601	8.44986	0.00354927
ADRB2	ZINC000000073508	8.36132	0.00435193
ADRB2	ZINC000000182195	7.84002	0.0144539
ADRB2	ZINC000000001499	7.09451	0.080443
ADRB2	ZINC000000080438	6.42817	0.373105
ADRB2	ZINC000000032802	7.885	0.0130318
ADRB2	ZINC000000068845	8.2598	0.005498
ADRB2	ZINC000000015951	6.98891	0.102587
ADRB2	ZINC000000013165	8.57135	0.00268318
ADRB2	ZINC000000211735	7.28929	0.0513705
ADRB2	ZINC000000384348	8.519	0.00302695
ADRB2	ZINC000000410942	8.51115	0.00308215
ADRB2	ZINC000015862663	8.14206	0.00721003
ADRB2	ZINC000000387453	6.69604	0.201355
ADRB2	ZINC000000172354	8.06552	0.00859958
ADRB2	ZINC000000214159	7.07421	0.0842931
ADRB2	ZINC000000072611	8.21256	0.00612975
ADRB2	CHEMBL1159892	7.65394	0.0221849
ADRB2	ZINC000000316374	8.26961	0.00537517
ADRB2	ZINC000000027451	6.43283	0.369124
ADRB2	ZINC000000369132	8.20093	0.00629608
ADRB2	ZINC000000393940	5.6899	2.04222
ADRB2	ZINC000000211528	7.6543	0.0221664
ADRB2	ZINC000000163524	7.56761	0.0270641
ADRB2	ZINC000000026489	8.04319	0.00905343
ADRB2	ZINC000000054477	7.40382	0.0394622
ADRB2	ZINC000000621861	8.49555	0.00319481
ADRB2	ZINC000000041847	7.90711	0.0123847
ADRB2	ZINC000000204378	7.6033	0.0249285
ADRB2	ZINC000000139174	7.59477	0.0254234
ADRB2	ZINC000000120722	8.30649	0.00493751
ADRB2	ZINC000000141334	7.78499	0.0164064
ADRB2	ZINC000000538550	8.00475	0.00989128
ADRB2	ZINC000000000908	6.75503	0.175781
ADRB2	ZINC000000530405	7.43831	0.0364492
ADRB2	ZINC000000001314	7.74495	0.0179907
ADRB2	ZINC000000088446	6.59319	0.255159
ADRB2	ZINC000000305674	7.02301	0.0948392
ADRB2	ZINC000000202200	8.20445	0.00624526
ADRB2	ZINC000000201825	8.49282	0.00321503
ADRB2	ZINC000000120261	7.23899	0.0576775
ADRB2	ZINC000000077296	8.64225	0.00227902
ADRB2	ZINC000000007981	8.47015	0.00338729
ADRB2	ZINC000000033730	7.75844	0.0174406
ADRB2	ZINC000000369641	7.95175	0.0111751
ADRB2	ZINC000000033999	8.40622	0.0039245
ADRB2	ZINC000000010612	7.92036	0.0120127
ADRB2	ZINC000000169372	8.24409	0.00570051
ADRB2	ZINC000000092195	7.61807	0.0240952
ADRB2	ZINC000000040102	6.82799	0.148595
ADRB2	ZINC000000140739	7.22211	0.0599638
ADRB2	ZINC000000147657	7.66481	0.0216367
ADRB2	ZINC000000238053	7.83279	0.0146963
ADRB2	ZINC000000027631	7.95195	0.0111699
ADRB2	ZINC000000351509	7.46286	0.0344461
ADRB2	CHEMBL136936	8.81438	0.00153326
ADRB2	ZINC000000255161	8.03403	0.00924626
ADRB2	ZINC000000403054	6.77534	0.167749
ADRB2	ZINC000000321315	5.77996	1.65972
ADRB2	ZINC000000506409	7.66112	0.0218215
ADRB2	ZINC000000312855	8.27313	0.00533172
ADRB2	ZINC000000077765	6.49916	0.316837
ADRB2	ZINC000000027893	8.29304	0.00509283
ADRB2	ZINC000000038864	8.12614	0.00747923
ADRB2	ZINC000000230348	7.49258	0.0321679
ADRB2	ZINC000000117348	8.31123	0.00488396
ADRB2	ZINC000008873231	8.14007	0.00724312
ADRB2	ZINC000000000624	7.3752	0.0421507
ADRB2	ZINC000000246936	7.89771	0.0126558
ADRB2	ZINC000000017735	7.99051	0.0102208
ADRB2	ZINC000000237666	6.98933	0.102486
ADRB2	ZINC000000069861	8.43265	0.00369276
ADRB2	ZINC000000252732	8.1917	0.00643139
ADRB2	ZINC000000419922	7.15174	0.0705117
ADRB2	ZINC000000141431	6.8587	0.138452
ADRB2	ZINC000000254874	7.49193	0.0322156
ADRB2	ZINC000000021241	6.20617	0.622063
ADRB2	ZINC000000177661	7.65189	0.0222901
ADRB2	ZINC000000039096	7.64019	0.0228989
ADRB2	ZINC000000012426	8.21731	0.00606307
ADRB2	ZINC000000032789	7.71889	0.0191034
ADRB2	ZINC000000279943	8.04042	0.00911132
ADRB2	ZINC000000481078	7.15938	0.0692824
ADRB2	ZINC000000006562	7.13995	0.0724519
ADRB2	ZINC000000007258	8.77094	0.00169459
ADRB2	ZINC000000015529	8.66203	0.00217758
ADRB2	ZINC000000236641	7.52769	0.0296695
ADRB2	ZINC000000057398	7.69333	0.0202616
ADRB2	ZINC000000317243	8.35814	0.00438393
ADRB2	ZINC000000110011	8.23738	0.00578919
ADRB2	ZINC000000004152	8.0492	0.00892896
ADRB2	ZINC000000299685	8.17312	0.00671249
ADRB2	ZINC000000032923	7.62372	0.0237838
ADRB2	ZINC000000066075	7.36316	0.0433356
ADRB2	ZINC000000258982	7.80239	0.0157621
ADRB2	ZINC000000058452	7.55958	0.027569
ADRB2	ZINC000000300471	7.18738	0.0649566
ADRB2	ZINC000000334738	7.79334	0.0160938
ADRB2	ZINC000000093092	7.57915	0.0263542
ADRB2	ZINC000000044051	7.28337	0.052075
ADRB2	ZINC000000205125	8.22431	0.00596608
ADRB2	ZINC000000023320	8.7211	0.00190065
ADRB2	ZINC000000036384	7.98432	0.0103677
ADRB2	ZINC000000182016	8.10829	0.00779314
ADRB2	ZINC000000140788	7.90786	0.0123633
ADRB2	ZINC000000054272	7.71119	0.0194452
ADRB2	ZINC000000051176	7.31437	0.0484879
ADRB2	ZINC000000212512	8.22845	0.00590955
ADRB2	ZINC000000362611	8.02905	0.00935303
ADRB2	ZINC000000049877	7.33	0.0467731
ADRB2	ZINC000000398545	7.40451	0.0393997
ADRB2	ZINC000000310609	6.26859	0.538782
ADRB2	ZINC000000220427	8.57629	0.00265283
ADRB2	ZINC000000279803	8.3783	0.00418507
ADRB2	ZINC000000537818	9.15828	0.000694579
ADRB2	CHEMBL98773	8.39446	0.0040322
ADRB2	ZINC000000124266	7.57639	0.0265223
ADRB2	ZINC000000159143	7.32907	0.0468736
ADRB2	ZINC000000038713	7.29909	0.0502238
ADRB2	ZINC000000556328	7.39615	0.0401652
ADRB2	ZINC000000083576	7.91612	0.0121307
ADRB2	ZINC000000199823	7.69158	0.0203432
ADRB2	ZINC000000452375	8.35711	0.00439425
ADRB2	ZINC000000299497	8.40851	0.00390378
ADRB2	ZINC000000042152	7.28283	0.0521395
ADRB2	ZINC000000331354	7.68778	0.0205221
ADRB2	ZINC000000002773	7.9763	0.0105609
ADRB2	ZINC000000005064	7.17724	0.0664902
ADRB2	ZINC000000120668	7.2918	0.0510735
ADRB2	ZINC000000172229	7.76968	0.0169948
ADRB2	ZINC000000073664	8.10923	0.00777627
ADRB2	ZINC000000044976	8.25666	0.00553787
ADRB2	ZINC000000004935	6.87853	0.132274
ADRB2	ZINC000000001506	6.77011	0.169783
ADRB2	ZINC000000278001	8.05492	0.00881206
ADRB2	ZINC000000193567	7.51218	0.030748
ADRB2	ZINC000000324401	7.49795	0.0317724
ADRB2	ZINC000000029356	7.13454	0.0733608
ADRB2	ZINC000000007275	8.55546	0.00278315
ADRB2	ZINC000000180372	7.37454	0.0422144
ADRB2	ZINC000000176646	8.10118	0.00792164
ADRB2	ZINC000000039402	6.92041	0.120112
ADRB2	ZINC000000208734	7.91661	0.0121169
ADRB2	ZINC000000394100	6.55266	0.280117
ADRB2	CHEMBL57185	8.07328	0.00844727
ADRB2	ZINC000000118758	8.52781	0.00296614
ADRB2	ZINC000000009158	8.81642	0.00152609
ADRB2	ZINC000049181470	7.74394	0.0180327
ADRB2	ZINC000000066072	7.45292	0.0352437
ADRB2	ZINC000000207046	7.68973	0.0204302
ADRB2	ZINC000000083417	7.0698	0.0851527
ADRB2	ZINC000000186743	6.91021	0.122967
ADRB2	ZINC000000207733	7.15542	0.0699165
ADRB2	ZINC000000055440	8.51316	0.0030679
ADRB2	ZINC000000347495	7.86355	0.0136916
ADRB2	ZINC000000268607	6.32544	0.472674
ADRB2	ZINC000000166356	7.8845	0.0130466
ADRB2	ZINC000000117589	7.77172	0.0169154
ADRB2	ZINC000000255515	7.2076	0.0620017
ADRB2	ZINC000000005501	7.95024	0.011214
ADRB2	ZINC000000079582	6.3579	0.438629
ADRB2	ZINC000000023851	7.34141	0.0455611
ADRB2	ZINC000000044568	7.05088	0.0889447
ADRB2	ZINC000000173423	7.22976	0.0589175
ADRB2	ZINC000000074264	7.81561	0.0152894
ADRB2	ZINC000000125679	8.35616	0.00440389
ADRB2	ZINC000000622458	8.15406	0.00701366
ADRB2	ZINC000000066062	8.96198	0.00109148
ADRB2	ZINC000000246940	8.02972	0.00933847
ADRB2	ZINC000000141771	7.3969	0.0400958
ADRB2	ZINC000000019950	7.01634	0.0963074
ADRB2	ZINC000000022414	7.48052	0.0330738
ADRB2	ZINC000000299305	7.87516	0.0133304
ADRB2	ZINC000000191036	8.23699	0.00579446
ADRB2	ZINC000000217484	6.38129	0.415629
ADRB2	ZINC000000608008	8.6787	0.00209555
ADRB2	ZINC000000123406	5.673	2.12325
ADRB2	ZINC000000199303	8.37078	0.00425812
ADRB2	ZINC000000095989	8.21088	0.00615346
ADRB2	ZINC000000262283	6.56039	0.275173
ADRB2	ZINC000000033712	7.63484	0.0231822
ADRB2	ZINC000000025491	7.08428	0.0823611
ADRB2	ZINC000000411984	6.90931	0.123223
ADRB2	ZINC000000403036	6.29915	0.50217
ADRB2	ZINC000000049617	8.06389	0.00863191
ADRB2	ZINC000000043455	7.34194	0.045505
ADRB2	ZINC000000169336	7.07223	0.0846788
ADRB2	ZINC000000307736	6.84994	0.141273
ADRB2	ZINC000000297003	6.70208	0.198574
ADRB2	ZINC000000252615	7.87295	0.0133984
ADRB2	ZINC000000033018	7.88683	0.012977
ADRB2	ZINC000000001255	8.66602	0.00215766
ADRB2	ZINC000000001721	8.40136	0.00396861
ADRB2	ZINC000000173760	7.17717	0.0665008
ADRB2	ZINC000000016077	7.16416	0.0685241
ADRB2	ZINC000000089933	8.36672	0.0042981
ADRB2	ZINC000000212627	8.04164	0.00908568
ADRB2	ZINC000000196187	8.41294	0.0038642
ADRB2	ZINC000000240526	6.23276	0.585119
ADRB2	ZINC000000272674	8.70304	0.00198136
ADRB2	ZINC000000084388	7.30615	0.0494144
ADRB2	ZINC000000156072	6.52338	0.299656
ADRB2	ZINC000000387542	7.71104	0.0194519
ADRB2	ZINC000000110326	6.99895	0.100243
ADRB2	ZINC000000158697	7.07559	0.0840258
ADRB2	ZINC000000002001	7.06885	0.0853387
ADRB2	ZINC000000006806	8.27499	0.00530896
ADRB2	ZINC000000005617	6.71208	0.194054
ADRB2	ZINC000000009291	8.08877	0.00815127
ADRB2	ZINC000000485556	7.15636	0.0697654
ADRB2	ZINC000000330629	7.49564	0.0319419
ADRB2	ZINC000000162095	7.0146	0.0966947
ADRB2	ZINC000000330448	6.56654	0.271306
ADRB2	ZINC000000364617	7.72415	0.0188735
ADRB2	ZINC000000317523	7.12268	0.0753905
ADRB2	ZINC000000165342	8.13359	0.00735203
ADRB2	ZINC000000393748	7.21623	0.0607815
ADRB2	ZINC000000262430	8.13756	0.00728517
ADRB2	ZINC000000239168	7.642	0.0228032
ADRB2	ZINC000000040024	7.07516	0.0841084
ADRB2	ZINC000000027770	7.14283	0.0719728
ADRB2	ZINC000000023623	8.28803	0.00515196
ADRB2	ZINC000000316053	7.41241	0.0386894
ADRB2	ZINC000000215739	7.26852	0.0538859
ADRB2	ZINC000000011175	8.17139	0.0067392
ADRB2	ZINC000000001048	8.20586	0.00622506
ADRB2	ZINC000000154378	7.38278	0.0414214
ADRB2	ZINC000000000472	6.80845	0.155435
ADRB2	ZINC000000057464	8.04299	0.00905764
ADRB2	ZINC000000066332	8.36858	0.00427977
ADRB2	ZINC000000250411	7.56032	0.0275219
ADRB2	ZINC000000110981	8.60283	0.00249557
ADRB2	ZINC000000034183	8.43836	0.0036445
ADRB2	ZINC000000139953	7.49066	0.0323103
ADRB2	ZINC000000286961	6.57617	0.265355
ADRB2	ZINC000012033243	8.36704	0.00429495
ADRB2	ZINC000000331112	8.11547	0.00766537
ADRB2	ZINC000000058149	6.92104	0.119938
ADRB2	ZINC000000410805	7.84806	0.0141886
ADRB2	ZINC000000230599	8.08068	0.00830471
ADRB2	ZINC000000000426	7.86643	0.013601
ADRB2	ZINC000000176341	6.73789	0.182854
ADRB2	ZINC000000021817	7.88126	0.0131444
ADRB2	ZINC000000331329	8.18888	0.00647316
ADRB2	ZINC000000009096	6.58833	0.25803
ADRB2	ZINC000000127739	7.35538	0.0441187
ADRB2	ZINC000000153502	7.99136	0.010201
ADRB2	ZINC000000002020	7.5077	0.0310668
ADRB2	ZINC000000491439	8.31902	0.00479707
ADRB2	ZINC000000030338	6.90659	0.123996
ADRB2	ZINC000000337568	7.88316	0.0130871
ADRB2	ZINC000000029694	8.14802	0.00711184
ADRB2	ZINC000000173906	7.72875	0.0186747
ADRB2	ZINC000000242349	5.72568	1.8807
ADRB2	ZINC000000268581	6.57986	0.263111
ADRB2	ZINC000000386963	8.39856	0.00399431
ADRB2	ZINC000000315185	6.78903	0.162544
ADRB2	ZINC000000176614	8.05508	0.00880892
ADRB2	ZINC000000048938	7.80656	0.0156112
ADRB2	ZINC000000402718	6.70047	0.199312
ADRB2	ZINC000000086696	7.35244	0.0444186
ADRB2	ZINC000000007943	7.80511	0.0156637
ADRB2	ZINC000000158906	6.15252	0.703855
ADRB2	ZINC000000123369	6.66213	0.217705
ADRB2	ZINC000000347683	7.80078	0.0158206
ADRB2	ZINC000000016483	8.02777	0.00938062
ADRB2	ZINC000000174336	6.69668	0.201056
ADRB2	ZINC000000174403	6.34429	0.452599
ADRB2	ZINC000000001410	7.74662	0.0179217
ADRB2	ZINC000005847391	8.69824	0.00200337
ADRB2	ZINC000000028349	8.68735	0.00205424
ADRB2	ZINC000000040749	7.43922	0.0363731
ADRB2	ZINC000000169417	6.8705	0.134741
ADRB2	ZINC000000300300	7.28648	0.0517031
ADRB2	ZINC000000179253	8.5519	0.00280605
ADRB2	ZINC000000480516	7.88572	0.0130101
ADRB2	ZINC000000072202	7.56607	0.02716
ADRB2	ZINC000000009612	7.22508	0.0595555
ADRB2	ZINC000000000915	7.51458	0.0305788
ADRB2	ZINC000000031868	8.14684	0.0071312
ADRB2	ZINC000000041491	7.74565	0.0179618
ADRB2	ZINC000000040100	7.25541	0.0555377
ADRB2	ZINC000000226413	6.19282	0.64147
ADRB2	ZINC000000036169	8.32538	0.00472733
ADRB2	ZINC000000047329	5.27623	5.29383
ADRB2	ZINC000000030052	7.81575	0.0152843
ADRB2	ZINC000000006844	7.50454	0.031294
ADRB2	ZINC000000041806	8.05226	0.0088663
ADRB2	ZINC000000009342	8.07041	0.00850338
ADRB2	ZINC000000043534	8.2954	0.00506524
ADRB2	ZINC000000200703	6.95342	0.111321
ADRB2	ZINC000000236163	8.8266	0.00149073
ADRB2	ZINC000000000786	6.64825	0.224778
ADRB2	ZINC000000067487	7.95596	0.0110673
ADRB2	ZINC000000051993	7.19682	0.0635591
ADRB2	ZINC000000163689	5.16349	6.86286
ADRB2	ZINC000000093801	7.4866	0.0326137
ADRB2	ZINC000000191579	6.56569	0.271836
ADRB2	ZINC000000185744	8.01852	0.00958253
ADRB2	ZINC000000032100	7.90517	0.0124404
ADRB2	ZINC000000191003	7.64195	0.0228061
ADRB2	ZINC000000336690	6.25757	0.552626
ADRB2	ZINC000000206759	7.52027	0.0301808
ADRB2	ZINC000000572134	8.81104	0.00154511
ADRB2	ZINC000000199143	8.33506	0.00462316
ADRB2	ZINC000000006766	8.50562	0.00312162
ADRB2	ZINC000000190461	7.44412	0.0359653
ADRB2	ZINC000000622980	8.31728	0.00481637
ADRB2	ZINC000000150294	8.01108	0.00974817
ADRB2	ZINC000000599401	7.96133	0.0109312
ADRB2	ZINC000000622874	7.9322	0.0116895
ADRB2	ZINC000000093626	6.62116	0.239246
ADRB2	ZINC000000174820	8.19279	0.00641515
ADRB2	ZINC000000004088	8.47889	0.00331979
ADRB2	ZINC000000186853	7.14397	0.0717842
ADRB2	ZINC000000001238	8.39423	0.00403428
ADRB2	ZINC000000310193	7.8283	0.0148492
ADRB2	ZINC000000353156	7.58097	0.0262438
ADRB2	ZINC000000213474	7.22573	0.0594664
ADRB2	ZINC000000215305	7.60468	0.0248497
ADRB2	ZINC000000602332	8.42508	0.00375767
ADRB2	ZINC000000052013	8.31273	0.00486709
ADRB2	ZINC000000246273	7.07495	0.0841494
ADRB2	ZINC000000143895	8.89622	0.00126993
ADRB2	ZINC000000623463	8.39409	0.00403565
ADRB2	ZINC000000119408	6.94393	0.113782
ADRB2	ZINC000000030906	7.48472	0.0327555
ADRB2	ZINC000000590741	8.70008	0.00199491
ADRB2	ZINC000000489063	8.24043	0.00574877
ADRB2	ZINC000000131828	8.14378	0.00718164
ADRB2	ZINC000000259951	7.94279	0.011408
ADRB2	ZINC000000000304	7.26387	0.0544668
ADRB2	ZINC000000013372	7.59611	0.0253447
ADRB2	ZINC000000160389	6.43601	0.366429
ADRB2	ZINC000000280529	7.0602	0.0870564
ADRB2	ZINC000000018395	8.33459	0.00462816
ADRB2	ZINC000000000201	7.61282	0.0243884
ADRB2	ZINC000000141560	7.40477	0.0393756
ADRB2	ZINC000000020251	8.12785	0.00744995
ADRB2	ZINC000000071831	7.06374	0.0863502
ADRB2	ZINC000000102157	8.3354	0.0046195
ADRB2	ZINC000000538388	8.26025	0.00549218
ADRB2	ZINC000000032420	7.37793	0.0418859
ADRB2	ZINC000005708402	6.37147	0.425138
ADRB2	ZINC000000051110	7.93035	0.0117394
ADRB2	CHEMBL1082501	8.78642	0.00163522
ADRB2	ZINC000000537887	8.29722	0.00504401
ADRB2	ZINC000000137921	7.72633	0.018779
ADRB2	ZINC000000216363	7.36484	0.0431682
ADRB2	ZINC000000066413	8.16903	0.0067759
ADRB2	ZINC000000349349	8.57131	0.00268343
ADRB2	ZINC000000270651	7.94373	0.0113835
ADRB2	ZINC000000057161	7.55087	0.0281271
ADRB2	ZINC000003599734	7.02408	0.0946073
ADRB2	ZINC000000168201	6.41976	0.380399
ADRB2	ZINC000000027999	7.67676	0.0210493
ADRB2	ZINC000000154150	7.75146	0.017723
ADRB2	ZINC000000005314	8.2418	0.00573057
ADRB2	ZINC000000128571	7.92596	0.0118587
ADRB2	ZINC000000088423	7.0902	0.0812454
ADRB2	ZINC000000021691	6.46642	0.341647
ADRB2	ZINC000000008641	7.86708	0.0135808
ADRB2	ZINC000000221002	7.69657	0.0201106
ADRB2	ZINC000000017687	7.99152	0.0101972
ADRB2	ZINC000000008690	7.87061	0.0134707
ADRB2	ZINC000000529098	8.46796	0.00340442
ADRB2	ZINC000000168940	6.75887	0.174232
ADRB2	ZINC000000286806	6.25822	0.5518
ADRB2	ZINC000000028951	7.43253	0.0369379
ADRB2	ZINC000000035687	7.7738	0.0168344
ADRB2	ZINC000000073083	8.09929	0.0079563
ADRB2	ZINC000000027944	8.39619	0.00401615
ADRB2	ZINC000000502110	7.26666	0.0541183
ADRB2	ZINC000000160603	7.39873	0.039927
ADRB2	ZINC000000129265	7.45829	0.0348101
ADRB2	ZINC000000025958	8.69767	0.00200599
ADRB2	ZINC000000538067	8.95058	0.00112052
ADRB2	CHEMBL341614	8.17223	0.00672615
ADRB2	ZINC000000467699	7.72376	0.0188904
ADRB2	ZINC000000383100	7.44351	0.0360157
ADRB2	ZINC000000163059	8.08532	0.00821644
ADRB2	ZINC000000001347	7.59529	0.0253931
ADRB2	ZINC000000118442	8.20968	0.00617056
ADRB2	ZINC000000483671	7.27399	0.0532115
ADRB2	ZINC000000000638	7.19615	0.0636578
ADRB2	ZINC000000001332	6.66744	0.215058
ADRB2	ZINC000000012806	6.96313	0.10886
ADRB2	ZINC000000020526	7.92993	0.0117508
ADRB2	ZINC000000413524	8.22364	0.00597524
ADRB2	ZINC000000029311	8.05634	0.00878341
ADRB2	ZINC000000028973	8.32572	0.00472369
ADRB2	ZINC000000110086	7.82277	0.0150395
ADRB2	ZINC000000086386	7.4009	0.039728
ADRB2	ZINC000000071375	7.39927	0.0398781
ADRB2	ZINC000000036238	8.52376	0.00299389
ADRB2	ZINC000000047099	7.12072	0.0757314
ADRB2	ZINC000000255709	6.7734	0.168501
ADRB2	ZINC000000216897	6.60541	0.248079
ADRB2	ZINC000000146033	8.03179	0.0092942
ADRB2	ZINC000000201047	7.4943	0.0320408
ADRB2	ZINC000000014994	7.9749	0.010595
ADRB2	ZINC000000086384	6.961	0.109395
ADRB2	ZINC000000011930	7.71833	0.0191279
ADRB2	ZINC000000040866	7.95176	0.0111749
ADRB2	ZINC000000126997	7.97571	0.0105753
ADRB2	ZINC000000200163	8.02801	0.00937534
ADRB2	ZINC000000006201	8.24083	0.0057434
ADRB2	ZINC000000029025	8.83281	0.00146958
ADRB2	ZINC000002554967	7.56082	0.0274903
ADRB2	ZINC000000041740	8.38136	0.00415566
ADRB2	ZINC000000623597	8.85143	0.00140788
ADRB2	ZINC000000610351	7.17529	0.0667894
ADRB2	ZINC000000705517	8.58667	0.00259016
ADRB2	ZINC000000196210	6.98591	0.103298
ADRB2	ZINC000000071736	8.03946	0.00913137
ADRB2	ZINC000000169288	8.3556	0.00440964
ADRB2	ZINC000000383091	7.74331	0.0180587
ADRB2	ZINC000000157475	8.25116	0.00560842
ADRB2	ZINC000000291956	8.81291	0.00153846
ADRB2	ZINC000000300455	8.58427	0.00260451
ADRB2	ZINC000000299661	8.1757	0.00667267
ADRB2	ZINC000000347685	7.77759	0.0166883
ADRB2	ZINC000000129115	7.97657	0.0105544
ADRB2	ZINC000000162705	8.22716	0.00592704
ADRB2	ZINC000000005703	6.65466	0.221483
ADRB2	ZINC000000383088	6.70118	0.198987
ADRB2	ZINC000000100409	7.93983	0.0114861
ADRB2	ZINC000000410143	5.53178	2.93914
ADRB2	ZINC000000237196	7.93557	0.0115991
ADRB2	ZINC000000111488	7.90821	0.0123534
ADRB2	ZINC000000112939	7.66919	0.0214196
ADRB2	ZINC000000392584	7.63578	0.0231325
ADRB2	ZINC000000160166	7.67255	0.0212543
ADRB2	ZINC000000039573	7.29787	0.0503652
ADRB2	ZINC000000360294	7.36862	0.0427936
ADRB2	ZINC000000021672	7.2516	0.0560274
ADRB2	ZINC000000055886	7.12167	0.0755664
ADRB2	ZINC000000032812	8.37481	0.00421882
ADRB2	ZINC000000026886	7.7814	0.0165424
ADRB2	ZINC000000037183	7.32621	0.0471834
ADRB2	ZINC000000027201	8.40159	0.0039665
ADRB2	ZINC000000041240	7.05927	0.0872432
ADRB2	ZINC000000557694	7.10583	0.0783729
ADRB2	ZINC000000200307	7.7694	0.0170059
ADRB2	ZINC000000064943	7.27437	0.053165
ADRB2	ZINC000000123377	6.59507	0.254057
ADRB2	ZINC000000009782	7.35522	0.0441349
ADRB2	ZINC000000009350	8.25595	0.00554694
ADRB2	ZINC000000096871	7.18447	0.0653924
ADRB2	ZINC000000028255	8.64623	0.00225822
ADRB2	ZINC000000029198	8.20341	0.00626019
ADRB2	ZINC000000556335	8.23623	0.00580456
ADRB2	ZINC000000004641	7.746	0.0179474
ADRB2	ZINC000000255176	8.34995	0.00446738
ADRB2	ZINC000000270660	7.33742	0.0459815
ADRB2	ZINC000004203870	7.30593	0.049439
ADRB2	ZINC000000074228	8.26443	0.0054396
ADRB2	ZINC000000155125	7.01045	0.0976226
ADRB2	ZINC000000357612	9.1015	0.000791584
ADRB2	ZINC000000189939	8.38897	0.00408345
ADRB2	ZINC000000141881	7.8863	0.0129927
ADRB2	ZINC000000187893	6.82708	0.14891
ADRB2	ZINC000000159160	8.55536	0.00278383
ADRB2	ZINC000000035509	7.93889	0.0115109
ADRB2	ZINC000000388302	6.10718	0.7813
ADRB2	ZINC000000161461	7.9024	0.0125199
ADRB2	ZINC000000299484	7.61678	0.0241668
ADRB2	ZINC000000001136	8.11464	0.00768004
ADRB2	ZINC000000338987	8.24534	0.00568403
ADRB2	ZINC000000113464	7.63658	0.0230896
ADRB2	ZINC000000174697	7.60292	0.0249505
ADRB2	ZINC000000625015	8.26813	0.00539347
[truncated: 610 more rows]

## Sheet: AMPC
Receptor	Ligand	Predicted Affinity (-log(Kd/Ki))	Predicted Affinity (uM)
AMPC	ZINC000000517829	5.52822	2.96334
AMPC	ZINC000000160004	4.8732	13.3906
AMPC	ZINC000000058111	4.14091	72.2926
AMPC	ZINC000013361780	6.08401	0.824128
AMPC	ZINC000000265814	4.46072	34.6164
AMPC	ZINC000576439895	6.76314	0.172526
AMPC	ZINC000000780303	5.74073	1.81666
AMPC	ZINC000001530396	5.27384	5.32309
AMPC	ZINC000003626596	5.98925	1.02505
AMPC	ZINC000095444497	6.12861	0.74368
AMPC	ZINC000668309663	5.65413	2.21756
AMPC	ZINC000000850338	5.36541	4.31111
AMPC	ZINC000000154371	5.51053	3.08655
AMPC	ZINC000436795893	6.09833	0.797397
AMPC	ZINC000548201251	5.54468	2.8531
AMPC	ZINC000004386891	4.96953	10.7267
AMPC	ZINC000262545269	5.44712	3.57175
AMPC	ZINC000000088502	5.05605	8.78917
AMPC	ZINC000020245213	6.82505	0.149608
AMPC	ZINC000000632653	7.11487	0.0767583
AMPC	ZINC000000040236	5.61157	2.44585
AMPC	ZINC000000028374	5.16659	6.8141
AMPC	ZINC000037732111	5.77838	1.66579
AMPC	ZINC000045792993	5.23031	5.8842
AMPC	ZINC000548539949	5.47268	3.36762
AMPC	ZINC000002537136	4.99895	10.0242
AMPC	ZINC000000332748	4.58545	25.9746
AMPC	ZINC000001615480	6.53027	0.294938
AMPC	ZINC000032945693	6.64907	0.22435
AMPC	ZINC000002523087	5.10114	7.92251
AMPC	ZINC000020244680	5.04147	9.08935
AMPC	ZINC000000335488	6.76399	0.172192
AMPC	ZINC000000058255	5.48507	3.27288
AMPC	ZINC000000218106	4.88126	13.1442
AMPC	ZINC000001184329	6.39356	0.404056
AMPC	ZINC000274947429	5.21068	6.15631
AMPC	ZINC000003653016	4.69566	20.1532
AMPC	ZINC000021948233	4.51504	30.5465
AMPC	ZINC000101083057	6.07085	0.84948
AMPC	ZINC000712012651	6.16515	0.683668
AMPC	ZINC000005178980	4.73831	18.268
AMPC	ZINC000002512952	4.91207	12.2442
AMPC	ZINC000001687805	6.21063	0.615702
AMPC	ZINC000001570742	5.504	3.13327
AMPC	ZINC000002582900	5.32834	4.6953
AMPC	ZINC000002548392	4.39916	39.8876
AMPC	ZINC000029333340	5.34444	4.52436
AMPC	ZINC000004899356	6.09942	0.795395
AMPC	ZINC000000389929	5.31843	4.80358
AMPC	ZINC000005749181	5.40106	3.97134
AMPC	ZINC000308420767	5.32439	4.73813
AMPC	ZINC000001671040	4.68983	20.4255
AMPC	ZINC000018137170	5.36609	4.30434
AMPC	ZINC000004759155	5.38447	4.12601
AMPC	ZINC000019933830	5.54119	2.87614
AMPC	ZINC000002041003	5.62164	2.3898
AMPC	ZINC000004050267	6.57058	0.268795
AMPC	ZINC000013528935	6.46445	0.343203
AMPC	ZINC000262325281	6.0363	0.91981
AMPC	ZINC000000133151	4.90795	12.361
AMPC	ZINC000000154551	5.33453	4.62879
AMPC	ZINC000000814668	5.77058	1.69598
AMPC	ZINC000036969024	5.71559	1.92491
AMPC	ZINC000001857909	5.01309	9.70314
AMPC	ZINC000000070729	5.75626	1.75281
AMPC	ZINC000002809993	5.59355	2.54947
AMPC	ZINC000002577168	5.6596	2.18979
AMPC	ZINC000003145514	5.80487	1.56723
AMPC	ZINC000019015006	5.81553	1.52923
AMPC	ZINC000001593181	5.33484	4.62555
AMPC	ZINC000275146136	5.84685	1.42283
AMPC	ZINC000028249520	6.27234	0.534144
AMPC	ZINC000000046831	5.35638	4.40166
AMPC	ZINC000000102485	6.41904	0.381032
AMPC	ZINC000409428790	5.47076	3.38251
AMPC	ZINC000001668812	5.6374	2.30462
AMPC	ZINC000000186095	6.40342	0.39498
AMPC	ZINC000001866565	6.82675	0.149023
AMPC	203	5.84029	1.44447
AMPC	ZINC000002638341	6.3785	0.418315
AMPC	ZINC000000249741	4.40647	39.2217
AMPC	ZINC000001489816	6.23208	0.586024
AMPC	ZINC000001561716	4.75568	17.5517
AMPC	ZINC000002003742	4.76472	17.19
AMPC	ZINC000013385275	5.81424	1.53379
AMPC	ZINC000003954336	5.78857	1.62718
AMPC	ZINC000002379806	4.9703	10.7079
AMPC	ZINC000000073155	6.1654	0.683288
AMPC	ZINC000262468057	5.89151	1.28378
AMPC	ZINC000000125153	5.64314	2.27436
AMPC	ZINC000001647476	5.27845	5.26688
AMPC	ZINC000001650651	5.41875	3.81282
AMPC	ZINC000001737497	5.90282	1.25077
AMPC	ZINC000000223860	5.90787	1.23632
[truncated: 2,997 more rows]

## Sheet: ANDR
Receptor	Ligand	Predicted Affinity (-log(Kd/Ki))	Predicted Affinity (uM)
[truncated: 2,114 more rows]

[truncated: 36 more sheets: CSF1R, CXCR4, DEF, DRD4, EGFR, FA10, FA7, FABP4, FGFR1, FKB1A, GLCM, HDAC8, HIVPR, HMDH, HS90A, ITAL, KIT, KITH, LCK, MAPK2 …]
